# Supplementary material for: Nickel(ii) complexes with 14-membered bis-thiosemicarbazide and bis-isothiosemicarbazide ligands: synthesis, characterization and catalysis of oxygen evolution reaction
Source: Dalton Trans. 2024 Aug 27;53(38):15826–41. doi: 10.1039/d4dt02182g (PMC11375789; doi:10.1039/d4dt02182g)
Supplement: DT-053-D4DT02182G-s002 [file DT-053-D4DT02182G-s002.cif]

# Supplementary Information (SI) for Dalton Transactions.
# This journal is © The Royal Society of Chemistry 2024

####################################################################### 
# 
# This file contains crystal structure data downloaded from the 
# Cambridge Structural Database (CSD) hosted by the Cambridge 
# Crystallographic Data Centre (CCDC).
# 
# Full information about CCDC data access policies and citation 
# guidelines are available at http://www.ccdc.cam.ac.uk/access/V1 
# 
# Audit and citation data items may have been added by the CCDC. 
# Please retain this information to preserve the provenance of 
# this file and to allow appropriate attribution of the data. 
# 
#######################################################################

data_vlar141020
_database_code_depnum_ccdc_archive 'CCDC 2324332'
loop_
_audit_author_name
_audit_author_address
'Vladimir Arion'
;Institute of Inorganic Chemistry of the University of Vienna
Austria
;
_audit_update_record             
;
2024-01-09 deposited with the CCDC.	2024-08-21 downloaded from the CCDC.
;

_audit_creation_method           SHELXL-2014
_chemical_name_systematic        
;
 ?
;
_chemical_name_common            ?
_chemical_melting_point          ?
_chemical_formula_moiety         'C16 H26 N6 S2'
_chemical_formula_sum            'C16 H26 N6 S2'
_chemical_formula_weight         366.55

loop_
_atom_type_symbol
_atom_type_description
_atom_type_scat_dispersion_real
_atom_type_scat_dispersion_imag
_atom_type_scat_source
C C 0.0033 0.0016 'International Tables Vol C Tables 4.2.6.8 and 6.1.1.4'
H H 0.0000 0.0000 'International Tables Vol C Tables 4.2.6.8 and 6.1.1.4'
N N 0.0061 0.0033 'International Tables Vol C Tables 4.2.6.8 and 6.1.1.4'
S S 0.1246 0.1234 'International Tables Vol C Tables 4.2.6.8 and 6.1.1.4'

_space_group_crystal_system      orthorhombic
_space_group_IT_number           61
_space_group_name_H-M_alt        'P b c a'
_space_group_name_Hall           '-P 2ac 2ab'

_shelx_space_group_comment       
;
The symmetry employed for this shelxl refinement is uniquely defined
by the following loop, which should always be used as a source of
symmetry information in preference to the above space-group names.
They are only intended as comments.
;

loop_
_space_group_symop_operation_xyz
'x, y, z'
'-x+1/2, -y, z+1/2'
'x+1/2, -y+1/2, -z'
'-x, y+1/2, -z+1/2'
'-x, -y, -z'
'x-1/2, y, -z-1/2'
'-x-1/2, y-1/2, z'
'x, -y-1/2, z-1/2'

_cell_length_a                   17.0619(9)
_cell_length_b                   9.7583(3)
_cell_length_c                   21.8947(7)
_cell_angle_alpha                90
_cell_angle_beta                 90
_cell_angle_gamma                90
_cell_volume                     3645.4(3)
_cell_formula_units_Z            8
_cell_measurement_temperature    100(2)
_cell_measurement_reflns_used    9949
_cell_measurement_theta_min      2.58
_cell_measurement_theta_max      30.06

_exptl_crystal_description       block
_exptl_crystal_colour            colourless
_exptl_crystal_density_meas      ?
_exptl_crystal_density_method    ?
_exptl_crystal_density_diffrn    1.336
_exptl_crystal_F_000             1568
_exptl_transmission_factor_min   ?
_exptl_transmission_factor_max   ?
_exptl_crystal_size_max          0.100
_exptl_crystal_size_mid          0.080
_exptl_crystal_size_min          0.030
_exptl_absorpt_coefficient_mu    0.303
_shelx_estimated_absorpt_T_min   0.970
_shelx_estimated_absorpt_T_max   0.991
_exptl_absorpt_correction_type   multi-scan
_exptl_absorpt_correction_T_min  0.6627
_exptl_absorpt_correction_T_max  0.7460
_exptl_absorpt_process_details   SADABS

_exptl_special_details           
;
 ?
;

_diffrn_ambient_temperature      100(2)
_diffrn_radiation_wavelength     0.71073
_diffrn_radiation_type           MoK\a
_diffrn_source                   ?
_diffrn_measurement_device_type  'Bruker D8 Venture'
_diffrn_measurement_method       '\f and \w scans'
_diffrn_detector_area_resol_mean ?
_diffrn_reflns_number            67173
_diffrn_reflns_av_unetI/netI     0.0200
_diffrn_reflns_av_R_equivalents  0.0412
_diffrn_reflns_limit_h_min       -22
_diffrn_reflns_limit_h_max       22
_diffrn_reflns_limit_k_min       -13
_diffrn_reflns_limit_k_max       13
_diffrn_reflns_limit_l_min       -30
_diffrn_reflns_limit_l_max       30
_diffrn_reflns_theta_min         2.387
_diffrn_reflns_theta_max         30.125
_diffrn_reflns_theta_full        25.242
_diffrn_measured_fraction_theta_max 0.956
_diffrn_measured_fraction_theta_full 0.983
_diffrn_reflns_Laue_measured_fraction_max 0.956
_diffrn_reflns_Laue_measured_fraction_full 0.983
_diffrn_reflns_point_group_measured_fraction_max 0.956
_diffrn_reflns_point_group_measured_fraction_full 0.983
_reflns_number_total             5138
_reflns_number_gt                4602
_reflns_threshold_expression     'I > 2\s(I)'
_reflns_Friedel_coverage         0.000
_reflns_Friedel_fraction_max     .
_reflns_Friedel_fraction_full    .

_reflns_special_details          
;
 Reflections were merged by SHELXL according to the crystal
 class for the calculation of statistics and refinement.
 
 _reflns_Friedel_fraction is defined as the number of unique
 Friedel pairs measured divided by the number that would be
 possible theoretically, ignoring centric projections and
 systematic absences.
;

_computing_data_collection       'Bruker APEX2'
_computing_cell_refinement       'SAINT v8.38A (Bruker, 2018)'
_computing_data_reduction        'SAINT v8.38A (Bruker, 2018)'
_computing_structure_solution    'SHELXS-2014 (Sheldrick, 2014)'
_computing_structure_refinement  'SHELXL-2014 (Sheldrick, 2014)'
_computing_molecular_graphics    'Bruker SHELXTL'
_computing_publication_material  'Bruker SHELXTL'

_refine_special_details          
;
 ?
;
_refine_ls_structure_factor_coef Fsqd
_refine_ls_matrix_type           full
_refine_ls_weighting_scheme      calc
_refine_ls_weighting_details     
'w=1/[\s^2^(Fo^2^)+(0.0360P)^2^+1.7274P] where P=(Fo^2^+2Fc^2^)/3'
_atom_sites_solution_primary     ?
_atom_sites_solution_secondary   ?
_atom_sites_solution_hydrogens   geom
_refine_ls_hydrogen_treatment    constr
_refine_ls_extinction_method     none
_refine_ls_extinction_coef       .
_refine_ls_number_reflns         5138
_refine_ls_number_parameters     219
_refine_ls_number_restraints     0
_refine_ls_R_factor_all          0.0320
_refine_ls_R_factor_gt           0.0282
_refine_ls_wR_factor_ref         0.0758
_refine_ls_wR_factor_gt          0.0739
_refine_ls_goodness_of_fit_ref   1.038
_refine_ls_restrained_S_all      1.038
_refine_ls_shift/su_max          0.001
_refine_ls_shift/su_mean         0.000

loop_
_atom_site_label
_atom_site_type_symbol
_atom_site_fract_x
_atom_site_fract_y
_atom_site_fract_z
_atom_site_U_iso_or_equiv
_atom_site_adp_type
_atom_site_occupancy
_atom_site_site_symmetry_order
_atom_site_calc_flag
_atom_site_refinement_flags_posn
_atom_site_refinement_flags_adp
_atom_site_refinement_flags_occupancy
_atom_site_disorder_assembly
_atom_site_disorder_group
S1 S 0.47595(2) 0.82870(2) 0.55698(2) 0.01143(6) Uani 1 1 d . . . . .
S2 S 0.13628(2) 0.89697(3) 0.32955(2) 0.01792(7) Uani 1 1 d . . . . .
N1 N 0.41801(5) 0.77653(8) 0.38500(3) 0.01213(16) Uani 1 1 d . . . . .
N2 N 0.45059(5) 0.83378(8) 0.43703(3) 0.01205(16) Uani 1 1 d . . . . .
H2 H 0.4788 0.9092 0.4353 0.014 Uiso 1 1 calc R U . . .
C3 C 0.43710(6) 0.76800(9) 0.49111(4) 0.01003(17) Uani 1 1 d . . . . .
N4 N 0.39300(5) 0.65567(8) 0.48778(3) 0.01065(16) Uani 1 1 d . . . . .
H4 H 0.3796 0.6269 0.4511 0.013 Uiso 1 1 calc R U . . .
C5 C 0.36486(6) 0.57583(9) 0.54017(4) 0.01031(17) Uani 1 1 d . . . . .
H5 H 0.3500 0.6403 0.5737 0.012 Uiso 1 1 calc R U . . .
C6 C 0.29092(6) 0.49629(9) 0.51946(4) 0.01029(17) Uani 1 1 d . . . . .
H6 H 0.3062 0.4225 0.4901 0.012 Uiso 1 1 calc R U . . .
C7 C 0.22859(6) 0.58699(9) 0.49090(4) 0.01028(17) Uani 1 1 d . . . . .
N8 N 0.23750(5) 0.62868(8) 0.43587(3) 0.01170(16) Uani 1 1 d . . . . .
N9 N 0.18094(5) 0.71324(9) 0.41097(4) 0.01319(16) Uani 1 1 d . . . . .
H9 H 0.1357 0.7263 0.4294 0.016 Uiso 1 1 calc R U . . .
C10 C 0.19778(6) 0.77604(9) 0.35644(4) 0.01203(18) Uani 1 1 d . . . . .
N11 N 0.26355(5) 0.73388(9) 0.32985(3) 0.01274(16) Uani 1 1 d . . . . .
H11 H 0.2889 0.6661 0.3475 0.015 Uiso 1 1 calc R U . . .
C12 C 0.29751(6) 0.78979(10) 0.27395(4) 0.01290(18) Uani 1 1 d . . . . .
H12 H 0.2825 0.8885 0.2701 0.015 Uiso 1 1 calc R U . . .
C13 C 0.38765(6) 0.77815(10) 0.27725(4) 0.01257(18) Uani 1 1 d . . . . .
H13 H 0.4034 0.6796 0.2748 0.015 Uiso 1 1 calc R U . . .
C14 C 0.42200(6) 0.84219(10) 0.33459(4) 0.01159(18) Uani 1 1 d . . . . .
C15 C 0.42870(6) 0.47914(10) 0.56356(4) 0.01429(19) Uani 1 1 d . . . . .
H15A H 0.4430 0.4144 0.5312 0.021 Uiso 1 1 calc R U . . .
H15B H 0.4091 0.4285 0.5991 0.021 Uiso 1 1 calc R U . . .
H15C H 0.4749 0.5326 0.5754 0.021 Uiso 1 1 calc R U . . .
C16 C 0.26603(7) 0.71060(12) 0.21896(4) 0.0199(2) Uani 1 1 d . . . . .
H16A H 0.2772 0.6128 0.2241 0.030 Uiso 1 1 calc R U . . .
H16B H 0.2914 0.7439 0.1817 0.030 Uiso 1 1 calc R U . . .
H16C H 0.2093 0.7243 0.2158 0.030 Uiso 1 1 calc R U . . .
C17 C 0.24640(6) 0.43318(10) 0.57383(4) 0.01415(18) Uani 1 1 d . . . . .
H17A H 0.2174 0.3501 0.5611 0.017 Uiso 1 1 calc R U . . .
H17B H 0.2830 0.4085 0.6072 0.017 Uiso 1 1 calc R U . . .
C18 C 0.18958(6) 0.54614(10) 0.59447(4) 0.01481(19) Uani 1 1 d . . . . .
H18A H 0.1452 0.5071 0.6178 0.018 Uiso 1 1 calc R U . . .
H18B H 0.2167 0.6148 0.6202 0.018 Uiso 1 1 calc R U . . .
C19 C 0.16131(6) 0.61023(10) 0.53432(4) 0.01289(18) Uani 1 1 d . . . . .
H19A H 0.1131 0.5645 0.5195 0.015 Uiso 1 1 calc R U . . .
H19B H 0.1507 0.7093 0.5394 0.015 Uiso 1 1 calc R U . . .
C20 C 0.42884(7) 0.85982(11) 0.22620(4) 0.0184(2) Uani 1 1 d . . . . .
H20A H 0.4804 0.8189 0.2162 0.022 Uiso 1 1 calc R U . . .
H20B H 0.3963 0.8622 0.1888 0.022 Uiso 1 1 calc R U . . .
C21 C 0.43877(7) 1.00413(11) 0.25292(5) 0.0189(2) Uani 1 1 d . . . . .
H21A H 0.3896 1.0574 0.2493 0.023 Uiso 1 1 calc R U . . .
H21B H 0.4813 1.0543 0.2318 0.023 Uiso 1 1 calc R U . . .
C22 C 0.45962(7) 0.97894(10) 0.32043(4) 0.0168(2) Uani 1 1 d . . . . .
H22A H 0.5171 0.9748 0.3262 0.020 Uiso 1 1 calc R U . . .
H22B H 0.4379 1.0521 0.3468 0.020 Uiso 1 1 calc R U . . .

loop_
_atom_site_aniso_label
_atom_site_aniso_U_11
_atom_site_aniso_U_22
_atom_site_aniso_U_33
_atom_site_aniso_U_23
_atom_site_aniso_U_13
_atom_site_aniso_U_12
S1 0.01213(14) 0.01138(11) 0.01079(10) 0.00045(7) -0.00234(8) -0.00146(8)
S2 0.01356(15) 0.01708(12) 0.02312(12) 0.00674(9) -0.00187(9) 0.00238(9)
N1 0.0109(4) 0.0142(4) 0.0112(3) -0.0003(3) -0.0016(3) -0.0019(3)
N2 0.0132(5) 0.0125(4) 0.0105(3) 0.0018(3) -0.0027(3) -0.0050(3)
C3 0.0079(5) 0.0105(4) 0.0116(4) 0.0013(3) 0.0001(3) 0.0014(3)
N4 0.0110(4) 0.0114(3) 0.0096(3) 0.0011(3) -0.0005(3) -0.0026(3)
C5 0.0104(5) 0.0103(4) 0.0103(4) 0.0017(3) 0.0004(3) -0.0004(3)
C6 0.0102(5) 0.0091(4) 0.0116(4) 0.0009(3) 0.0005(3) -0.0006(3)
C7 0.0089(5) 0.0099(4) 0.0121(4) -0.0008(3) 0.0003(3) -0.0021(3)
N8 0.0101(4) 0.0129(4) 0.0121(3) 0.0013(3) -0.0013(3) -0.0003(3)
N9 0.0084(4) 0.0176(4) 0.0136(3) 0.0035(3) 0.0007(3) 0.0018(3)
C10 0.0103(5) 0.0130(4) 0.0128(4) 0.0006(3) -0.0029(3) -0.0029(3)
N11 0.0107(5) 0.0160(4) 0.0115(3) 0.0046(3) -0.0005(3) 0.0003(3)
C12 0.0132(5) 0.0152(4) 0.0103(4) 0.0032(3) -0.0011(3) -0.0027(3)
C13 0.0132(5) 0.0139(4) 0.0105(4) -0.0006(3) -0.0001(3) -0.0015(3)
C14 0.0089(5) 0.0133(4) 0.0126(4) 0.0001(3) -0.0006(3) -0.0009(3)
C15 0.0119(5) 0.0132(4) 0.0177(4) 0.0037(3) -0.0006(3) 0.0012(3)
C16 0.0212(6) 0.0263(5) 0.0123(4) 0.0023(4) -0.0045(4) -0.0092(4)
C17 0.0127(5) 0.0145(4) 0.0153(4) 0.0048(3) 0.0010(3) -0.0020(4)
C18 0.0135(5) 0.0185(4) 0.0124(4) 0.0008(3) 0.0028(3) -0.0016(4)
C19 0.0111(5) 0.0132(4) 0.0143(4) 0.0005(3) 0.0028(3) 0.0003(3)
C20 0.0177(6) 0.0261(5) 0.0114(4) 0.0004(4) 0.0026(4) -0.0071(4)
C21 0.0209(6) 0.0207(5) 0.0152(4) 0.0065(4) -0.0033(4) -0.0081(4)
C22 0.0195(6) 0.0163(4) 0.0145(4) 0.0032(3) -0.0039(4) -0.0068(4)

_geom_special_details            
;
 All esds (except the esd in the dihedral angle between two l.s. planes)
 are estimated using the full covariance matrix.  The cell esds are taken
 into account individually in the estimation of esds in distances, angles
 and torsion angles; correlations between esds in cell parameters are only
 used when they are defined by crystal symmetry.  An approximate (isotropic)
 treatment of cell esds is used for estimating esds involving l.s. planes.
;

loop_
_geom_bond_atom_site_label_1
_geom_bond_atom_site_label_2
_geom_bond_distance
_geom_bond_site_symmetry_2
_geom_bond_publ_flag
S1 C3 1.6943(9) . ?
S2 C10 1.6853(10) . ?
N1 C14 1.2780(12) . ?
N1 N2 1.3853(11) . ?
N2 C3 1.3662(11) . ?
N2 H2 0.8800 . ?
C3 N4 1.3316(12) . ?
N4 C5 1.4673(11) . ?
N4 H4 0.8800 . ?
C5 C15 1.5294(13) . ?
C5 C6 1.5491(13) . ?
C5 H5 1.0000 . ?
C6 C7 1.5183(13) . ?
C6 C17 1.5406(13) . ?
C6 H6 1.0000 . ?
C7 N8 1.2806(11) . ?
C7 C19 1.5076(13) . ?
N8 N9 1.3818(12) . ?
N9 C10 1.3723(12) . ?
N9 H9 0.8800 . ?
C10 N11 1.3294(13) . ?
N11 C12 1.4599(11) . ?
N11 H11 0.8800 . ?
C12 C16 1.5281(13) . ?
C12 C13 1.5439(15) . ?
C12 H12 1.0000 . ?
C13 C14 1.5199(13) . ?
C13 C20 1.5422(13) . ?
C13 H13 1.0000 . ?
C14 C22 1.5129(13) . ?
C15 H15A 0.9800 . ?
C15 H15B 0.9800 . ?
C15 H15C 0.9800 . ?
C16 H16A 0.9800 . ?
C16 H16B 0.9800 . ?
C16 H16C 0.9800 . ?
C17 C18 1.5359(14) . ?
C17 H17A 0.9900 . ?
C17 H17B 0.9900 . ?
C18 C19 1.5356(13) . ?
C18 H18A 0.9900 . ?
C18 H18B 0.9900 . ?
C19 H19A 0.9900 . ?
C19 H19B 0.9900 . ?
C20 C21 1.5343(15) . ?
C20 H20A 0.9900 . ?
C20 H20B 0.9900 . ?
C21 C22 1.5402(13) . ?
C21 H21A 0.9900 . ?
C21 H21B 0.9900 . ?
C22 H22A 0.9900 . ?
C22 H22B 0.9900 . ?

loop_
_geom_angle_atom_site_label_1
_geom_angle_atom_site_label_2
_geom_angle_atom_site_label_3
_geom_angle
_geom_angle_site_symmetry_1
_geom_angle_site_symmetry_3
_geom_angle_publ_flag
C14 N1 N2 119.13(8) . . ?
C3 N2 N1 117.10(8) . . ?
C3 N2 H2 121.4 . . ?
N1 N2 H2 121.4 . . ?
N4 C3 N2 115.76(8) . . ?
N4 C3 S1 123.74(7) . . ?
N2 C3 S1 120.50(7) . . ?
C3 N4 C5 125.40(8) . . ?
C3 N4 H4 117.3 . . ?
C5 N4 H4 117.3 . . ?
N4 C5 C15 110.87(8) . . ?
N4 C5 C6 107.68(7) . . ?
C15 C5 C6 111.65(8) . . ?
N4 C5 H5 108.9 . . ?
C15 C5 H5 108.9 . . ?
C6 C5 H5 108.9 . . ?
C7 C6 C17 101.88(8) . . ?
C7 C6 C5 113.51(7) . . ?
C17 C6 C5 112.07(7) . . ?
C7 C6 H6 109.7 . . ?
C17 C6 H6 109.7 . . ?
C5 C6 H6 109.7 . . ?
N8 C7 C19 129.48(9) . . ?
N8 C7 C6 119.30(9) . . ?
C19 C7 C6 111.18(7) . . ?
C7 N8 N9 118.56(8) . . ?
C10 N9 N8 117.63(8) . . ?
C10 N9 H9 121.2 . . ?
N8 N9 H9 121.2 . . ?
N11 C10 N9 114.80(8) . . ?
N11 C10 S2 126.10(7) . . ?
N9 C10 S2 119.10(8) . . ?
C10 N11 C12 125.91(8) . . ?
C10 N11 H11 117.0 . . ?
C12 N11 H11 117.0 . . ?
N11 C12 C16 109.39(8) . . ?
N11 C12 C13 109.19(8) . . ?
C16 C12 C13 110.47(8) . . ?
N11 C12 H12 109.3 . . ?
C16 C12 H12 109.3 . . ?
C13 C12 H12 109.3 . . ?
C14 C13 C20 102.15(8) . . ?
C14 C13 C12 113.11(8) . . ?
C20 C13 C12 112.46(8) . . ?
C14 C13 H13 109.6 . . ?
C20 C13 H13 109.6 . . ?
C12 C13 H13 109.6 . . ?
N1 C14 C22 129.92(9) . . ?
N1 C14 C13 119.13(8) . . ?
C22 C14 C13 110.92(8) . . ?
C5 C15 H15A 109.5 . . ?
C5 C15 H15B 109.5 . . ?
H15A C15 H15B 109.5 . . ?
C5 C15 H15C 109.5 . . ?
H15A C15 H15C 109.5 . . ?
H15B C15 H15C 109.5 . . ?
C12 C16 H16A 109.5 . . ?
C12 C16 H16B 109.5 . . ?
H16A C16 H16B 109.5 . . ?
C12 C16 H16C 109.5 . . ?
H16A C16 H16C 109.5 . . ?
H16B C16 H16C 109.5 . . ?
C18 C17 C6 104.57(7) . . ?
C18 C17 H17A 110.8 . . ?
C6 C17 H17A 110.8 . . ?
C18 C17 H17B 110.8 . . ?
C6 C17 H17B 110.8 . . ?
H17A C17 H17B 108.9 . . ?
C19 C18 C17 103.78(7) . . ?
C19 C18 H18A 111.0 . . ?
C17 C18 H18A 111.0 . . ?
C19 C18 H18B 111.0 . . ?
C17 C18 H18B 111.0 . . ?
H18A C18 H18B 109.0 . . ?
C7 C19 C18 103.91(8) . . ?
C7 C19 H19A 111.0 . . ?
C18 C19 H19A 111.0 . . ?
C7 C19 H19B 111.0 . . ?
C18 C19 H19B 111.0 . . ?
H19A C19 H19B 109.0 . . ?
C21 C20 C13 104.38(8) . . ?
C21 C20 H20A 110.9 . . ?
C13 C20 H20A 110.9 . . ?
C21 C20 H20B 110.9 . . ?
C13 C20 H20B 110.9 . . ?
H20A C20 H20B 108.9 . . ?
C20 C21 C22 104.18(8) . . ?
C20 C21 H21A 110.9 . . ?
C22 C21 H21A 110.9 . . ?
C20 C21 H21B 110.9 . . ?
C22 C21 H21B 110.9 . . ?
H21A C21 H21B 108.9 . . ?
C14 C22 C21 103.85(8) . . ?
C14 C22 H22A 111.0 . . ?
C21 C22 H22A 111.0 . . ?
C14 C22 H22B 111.0 . . ?
C21 C22 H22B 111.0 . . ?
H22A C22 H22B 109.0 . . ?

loop_
_geom_torsion_atom_site_label_1
_geom_torsion_atom_site_label_2
_geom_torsion_atom_site_label_3
_geom_torsion_atom_site_label_4
_geom_torsion
_geom_torsion_site_symmetry_1
_geom_torsion_site_symmetry_2
_geom_torsion_site_symmetry_3
_geom_torsion_site_symmetry_4
_geom_torsion_publ_flag
C14 N1 N2 C3 172.58(9) . . . . ?
N1 N2 C3 N4 -0.62(13) . . . . ?
N1 N2 C3 S1 178.87(7) . . . . ?
N2 C3 N4 C5 -174.05(9) . . . . ?
S1 C3 N4 C5 6.47(14) . . . . ?
C3 N4 C5 C15 -80.99(11) . . . . ?
C3 N4 C5 C6 156.60(9) . . . . ?
N4 C5 C6 C7 -53.20(10) . . . . ?
C15 C5 C6 C7 -175.13(7) . . . . ?
N4 C5 C6 C17 -167.95(8) . . . . ?
C15 C5 C6 C17 70.12(10) . . . . ?
C17 C6 C7 N8 -162.02(8) . . . . ?
C5 C6 C7 N8 77.30(10) . . . . ?
C17 C6 C7 C19 16.04(10) . . . . ?
C5 C6 C7 C19 -104.63(9) . . . . ?
C19 C7 N8 N9 3.53(15) . . . . ?
C6 C7 N8 N9 -178.81(8) . . . . ?
C7 N8 N9 C10 168.81(9) . . . . ?
N8 N9 C10 N11 8.24(12) . . . . ?
N8 N9 C10 S2 -171.31(7) . . . . ?
N9 C10 N11 C12 -175.76(9) . . . . ?
S2 C10 N11 C12 3.75(14) . . . . ?
C10 N11 C12 C16 -90.76(11) . . . . ?
C10 N11 C12 C13 148.23(9) . . . . ?
N11 C12 C13 C14 -53.66(10) . . . . ?
C16 C12 C13 C14 -174.00(8) . . . . ?
N11 C12 C13 C20 -168.75(8) . . . . ?
C16 C12 C13 C20 70.91(10) . . . . ?
N2 N1 C14 C22 1.29(17) . . . . ?
N2 N1 C14 C13 178.82(9) . . . . ?
C20 C13 C14 N1 -160.87(10) . . . . ?
C12 C13 C14 N1 78.01(12) . . . . ?
C20 C13 C14 C22 17.10(11) . . . . ?
C12 C13 C14 C22 -104.02(10) . . . . ?
C7 C6 C17 C18 -33.35(9) . . . . ?
C5 C6 C17 C18 88.33(9) . . . . ?
C6 C17 C18 C19 38.99(10) . . . . ?
N8 C7 C19 C18 -174.73(10) . . . . ?
C6 C7 C19 C18 7.46(10) . . . . ?
C17 C18 C19 C7 -28.13(10) . . . . ?
C14 C13 C20 C21 -33.77(10) . . . . ?
C12 C13 C20 C21 87.79(10) . . . . ?
C13 C20 C21 C22 38.63(11) . . . . ?
N1 C14 C22 C21 -176.15(11) . . . . ?
C13 C14 C22 C21 6.16(12) . . . . ?
C20 C21 C22 C14 -27.24(11) . . . . ?

loop_
_geom_hbond_atom_site_label_D
_geom_hbond_atom_site_label_H
_geom_hbond_atom_site_label_A
_geom_hbond_distance_DH
_geom_hbond_distance_HA
_geom_hbond_distance_DA
_geom_hbond_angle_DHA
_geom_hbond_site_symmetry_A
N2 H2 S1 0.88 2.68 3.5265(8) 162.6 5_676
N4 H4 N8 0.88 2.45 2.8983(12) 112.3 .
C6 H6 N9 1.00 2.69 3.6746(12) 169.5 7_655
N9 H9 S1 0.88 2.79 3.5907(9) 151.2 3_466
N11 H11 S2 0.88 2.95 3.7055(9) 145.5 7_655
C15 H15C S1 0.98 2.92 3.5081(10) 119.7 .
C19 H19A S1 0.99 2.88 3.6439(10) 134.9 7_655
C22 H22B S1 0.99 2.82 3.4547(10) 122.6 5_676

_refine_diff_density_max         0.381
_refine_diff_density_min         -0.295
_refine_diff_density_rms         0.051

_shelxl_version_number           2014-3

_shelx_res_file                  
;
TITL mo_VLAR141020_Pbca in Pbca #61
REM reset to Pbca #61
CELL 0.71073 17.0619 9.7583 21.8947 90 90 90
ZERR 8 0.0009 0.0003 0.0007 0 0 0
LATT 1
SYMM 0.5-X,-Y,0.5+Z
SYMM 0.5+X,0.5-Y,-Z
SYMM -X,0.5+Y,0.5-Z
SFAC C H N S
UNIT 128 208 48 16

L.S. 10
ACTA
MERG 2
PLAN  15
SIZE 0.03 0.08 0.1
TEMP -173.15
CONF
BOND $H
HTAB
fmap 2 53
MORE -1
BOND $H
OMIT 0 0 2
OMIT 1 0 2
OMIT 1 0 4
EQIV $1 -x+1, -y+2, -z+1
HTAB N2 S1_$1
HTAB N4 N8
EQIV $2 -x+1/2, y-1/2, z
HTAB C6 N9_$2
EQIV $3 x-1/2, -y+3/2, -z+1
HTAB N9 S1_$3
HTAB N11 S2_$2
HTAB C15 S1
HTAB C19 S1_$2
HTAB C22 S1_$1

WGHT    0.036000    1.727400
FVAR       0.09945
S1    4    0.475949    0.828703    0.556984    11.00000    0.01213    0.01138 =
         0.01079    0.00045   -0.00234   -0.00146
S2    4    0.136276    0.896971    0.329554    11.00000    0.01356    0.01708 =
         0.02312    0.00674   -0.00187    0.00238
N1    3    0.418009    0.776535    0.385002    11.00000    0.01095    0.01422 =
         0.01122   -0.00033   -0.00156   -0.00193
N2    3    0.450595    0.833777    0.437034    11.00000    0.01316    0.01249 =
         0.01051    0.00183   -0.00269   -0.00498
AFIX  43
H2    2    0.478762    0.909225    0.435333    11.00000   -1.20000
AFIX   0
C3    1    0.437101    0.768005    0.491108    11.00000    0.00794    0.01050 =
         0.01164    0.00125    0.00006    0.00136
N4    3    0.393002    0.655665    0.487781    11.00000    0.01098    0.01140 =
         0.00957    0.00108   -0.00053   -0.00259
AFIX  43
H4    2    0.379632    0.626929    0.451136    11.00000   -1.20000
AFIX   0
C5    1    0.364860    0.575832    0.540166    11.00000    0.01038    0.01027 =
         0.01028    0.00172    0.00040   -0.00043
AFIX  13
H5    2    0.349961    0.640315    0.573712    11.00000   -1.20000
AFIX   0
C6    1    0.290919    0.496293    0.519457    11.00000    0.01016    0.00914 =
         0.01157    0.00087    0.00046   -0.00063
AFIX  13
H6    2    0.306168    0.422483    0.490086    11.00000   -1.20000
AFIX   0
C7    1    0.228588    0.586990    0.490899    11.00000    0.00888    0.00988 =
         0.01207   -0.00084    0.00027   -0.00205
N8    3    0.237502    0.628680    0.435875    11.00000    0.01009    0.01289 =
         0.01213    0.00127   -0.00130   -0.00035
N9    3    0.180944    0.713236    0.410967    11.00000    0.00840    0.01758 =
         0.01360    0.00351    0.00071    0.00183
AFIX  43
H9    2    0.135737    0.726344    0.429413    11.00000   -1.20000
AFIX   0
C10   1    0.197779    0.776039    0.356444    11.00000    0.01031    0.01296 =
         0.01282    0.00064   -0.00295   -0.00287
N11   3    0.263545    0.733883    0.329850    11.00000    0.01067    0.01603 =
         0.01153    0.00460   -0.00049    0.00028
AFIX  43
H11   2    0.288906    0.666134    0.347545    11.00000   -1.20000
AFIX   0
C12   1    0.297509    0.789790    0.273954    11.00000    0.01319    0.01524 =
         0.01027    0.00321   -0.00107   -0.00271
AFIX  13
H12   2    0.282510    0.888469    0.270058    11.00000   -1.20000
AFIX   0
C13   1    0.387652    0.778147    0.277249    11.00000    0.01325    0.01393 =
         0.01054   -0.00058   -0.00009   -0.00146
AFIX  13
H13   2    0.403398    0.679589    0.274812    11.00000   -1.20000
AFIX   0
C14   1    0.422000    0.842186    0.334590    11.00000    0.00892    0.01328 =
         0.01258    0.00007   -0.00062   -0.00094
C15   1    0.428701    0.479140    0.563565    11.00000    0.01190    0.01325 =
         0.01772    0.00372   -0.00064    0.00123
AFIX 137
H15A  2    0.443011    0.414369    0.531227    11.00000   -1.50000
H15B  2    0.409082    0.428540    0.599076    11.00000   -1.50000
H15C  2    0.474916    0.532556    0.575383    11.00000   -1.50000
AFIX   0
C16   1    0.266032    0.710604    0.218962    11.00000    0.02120    0.02632 =
         0.01233    0.00230   -0.00455   -0.00923
AFIX 137
H16A  2    0.277187    0.612774    0.224132    11.00000   -1.50000
H16B  2    0.291445    0.743906    0.181667    11.00000   -1.50000
H16C  2    0.209277    0.724350    0.215821    11.00000   -1.50000
AFIX   0
C17   1    0.246399    0.433177    0.573830    11.00000    0.01269    0.01449 =
         0.01527    0.00480    0.00102   -0.00197
AFIX  23
H17A  2    0.217425    0.350068    0.561075    11.00000   -1.20000
H17B  2    0.282993    0.408522    0.607155    11.00000   -1.20000
AFIX   0
C18   1    0.189576    0.546137    0.594466    11.00000    0.01346    0.01853 =
         0.01243    0.00083    0.00280   -0.00155
AFIX  23
H18A  2    0.145155    0.507061    0.617767    11.00000   -1.20000
H18B  2    0.216680    0.614842    0.620171    11.00000   -1.20000
AFIX   0
C19   1    0.161311    0.610231    0.534318    11.00000    0.01114    0.01325 =
         0.01427    0.00052    0.00276    0.00029
AFIX  23
H19A  2    0.113129    0.564495    0.519512    11.00000   -1.20000
H19B  2    0.150679    0.709299    0.539448    11.00000   -1.20000
AFIX   0
C20   1    0.428844    0.859821    0.226199    11.00000    0.01765    0.02606 =
         0.01144    0.00037    0.00265   -0.00713
AFIX  23
H20A  2    0.480368    0.818902    0.216208    11.00000   -1.20000
H20B  2    0.396316    0.862160    0.188770    11.00000   -1.20000
AFIX   0
C21   1    0.438775    1.004133    0.252919    11.00000    0.02093    0.02070 =
         0.01515    0.00648   -0.00328   -0.00808
AFIX  23
H21A  2    0.389599    1.057352    0.249264    11.00000   -1.20000
H21B  2    0.481338    1.054297    0.231836    11.00000   -1.20000
AFIX   0
C22   1    0.459622    0.978937    0.320434    11.00000    0.01954    0.01630 =
         0.01448    0.00324   -0.00388   -0.00684
AFIX  23
H22A  2    0.517120    0.974788    0.326218    11.00000   -1.20000
H22B  2    0.437931    1.052114    0.346799    11.00000   -1.20000

AFIX   0
HKLF 4

REM  mo_VLAR141020_Pbca in Pbca #61
REM R1 =  0.0282 for    4602 Fo > 4sig(Fo)  and  0.0320 for all    5138 data
REM    219 parameters refined using      0 restraints

END

WGHT      0.0340      1.7451

REM Instructions for potential hydrogen bonds
HTAB N2 S1_$1
HTAB N4 N8
HTAB C6 N9_$2
HTAB N9 S1_$3
HTAB N11 S2_$2
HTAB C15 S1
HTAB C19 S1_$2
HTAB C22 S1_$1

REM Highest difference peak  0.381,  deepest hole -0.295,  1-sigma level  0.051
Q1    1   0.2608  0.5408  0.5048  11.00000  0.05    0.38
Q2    1   0.2189  0.4939  0.5832  11.00000  0.05    0.36
Q3    1   0.4054  0.8058  0.3046  11.00000  0.05    0.31
Q4    1   0.2243  0.5964  0.4608  11.00000  0.05    0.31
Q5    1   0.3414  0.7822  0.2774  11.00000  0.05    0.30
Q6    1   0.1845  0.7382  0.3798  11.00000  0.05    0.29
Q7    1   0.3968  0.5265  0.5521  11.00000  0.05    0.29
Q8    1   0.1738  0.5798  0.5626  11.00000  0.05    0.29
Q9    1   0.2800  0.7647  0.3013  11.00000  0.05    0.29
Q10   1   0.3243  0.5401  0.5282  11.00000  0.05    0.28
Q11   1   0.3801  0.6169  0.5164  11.00000  0.05    0.28
Q12   1   0.2805  0.7579  0.2460  11.00000  0.05    0.27
Q13   1   0.2699  0.4633  0.5481  11.00000  0.05    0.27
Q14   1   0.1980  0.6052  0.5137  11.00000  0.05    0.26
Q15   1   0.4417  0.8016  0.4614  11.00000  0.05    0.26
;
_shelx_res_checksum              6796

_shelx_hkl_file                  
;
   0  -1   0   -0.01    0.01
   0  -1   0    0.02    0.01
   0  -1   0    0.01    0.01
   0   1   0   -0.01    0.01
   0  -2   0  178.45    5.93
   0  -2   0  176.04    5.93
   0  -2   0  182.10    5.93
   0   2   0  191.11    6.06
   0   2   0  178.79    6.06
   0   2   0  178.69    6.06
   0  -3   0    0.00    0.03
   0  -3   0   -0.01    0.04
   0  -3   0   -0.03    0.04
   0   3   0    0.02    0.04
   0   3   0    0.02    0.03
   0   3   0   -0.02    0.04
   0  -4   0    0.42    0.06
   0  -4   0    0.52    0.06
   0  -4   0    0.26    0.05
   0   4   0    0.17    0.05
   0  -5   0    0.02    0.06
   0  -5   0    0.12    0.06
   0  -5   0    0.03    0.06
   0   5   0    0.03    0.06
   0   5   0    0.03    0.06
   0   5   0    0.18    0.07
   0  -6   0    1.66    0.14
   0  -6   0    1.66    0.14
   0  -6   0    1.59    0.16
   0   6   0    1.65    0.16
   0   6   0    2.10    0.15
   0   6   0    1.87    0.17
   0  -7   0    0.39    0.10
   0  -7   0    0.50    0.21
   0   7   0    0.41    0.11
   0   7   0    0.32    0.10
   0   7   0    0.25    0.12
   0  -8   0    5.55    0.30
   0  -8   0    5.91    0.29
   0  -8   0    5.59    0.31
   0   8   0    5.65    0.32
   0   8   0    5.93    0.32
   0   8   0    6.03    0.30
   0  -9   0    0.14    0.13
   0  -9   0   -0.04    0.17
   0  -9   0    0.08    0.14
   0   9   0    0.17    0.17
   0   9   0    0.14    0.18
   0   9   0    0.14    0.14
   0 -10   0   11.52    0.52
   0 -10   0   10.79    0.49
   0 -10   0   10.98    0.56
   0  10   0   11.09    0.51
   0  10   0   10.87    0.56
   0 -11   0    0.00    0.19
   0 -11   0   -0.26    0.29
   0 -11   0   -0.24    0.21
   0  11   0    0.17    0.30
   0  11   0   -0.09    0.21
   0 -12   0   19.97    0.83
   0 -12   0   18.52    0.80
   0  12   0   18.09    1.02
   0  12   0   21.92    1.11
   0 -13   0   -0.08    0.30
   0 -13   0    0.22    0.33
   0  13   0   -0.26    0.35
  -1  13   0   -0.20    0.36
   1 -13   0    0.16    0.33
   1 -13   0    0.04    0.32
  -1  12   0    0.07    0.29
   1 -12   0   -0.02    0.26
   1 -12   0    0.00    0.25
  -1  11   0    0.03    0.28
  -1  11   0    0.09    0.22
   1 -11   0    0.07    0.21
   1 -11   0   -0.05    0.21
   1 -11   0   -0.15    0.29
  -1  10   0   -0.22    0.22
  -1  10   0    0.10    0.18
   1 -10   0    0.22    0.17
   1 -10   0    0.01    0.17
   1 -10   0   -0.10    0.22
  -1   9   0   -0.08    0.14
  -1   9   0    0.10    0.17
  -1   9   0   -0.14    0.17
   1  -9   0   -0.06    0.14
   1  -9   0    0.05    0.17
   1  -9   0    0.07    0.13
  -1   8   0   -0.08    0.13
  -1   8   0    0.04    0.12
  -1   8   0   -0.05    0.14
   1  -8   0   -0.03    0.14
   1  -8   0    0.00    0.11
   1  -8   0    0.00    0.11
  -1   7   0   -0.01    0.09
  -1   7   0    0.05    0.11
  -1   7   0    0.07    0.11
   1  -7   0   -0.11    0.09
   1  -7   0    0.12    0.11
   1  -7   0   -0.04    0.09
  -1   6   0    0.08    0.09
  -1   6   0   -0.03    0.08
  -1   6   0   -0.01    0.08
   1  -6   0    0.02    0.08
   1  -6   0   -0.01    0.07
  -1   5   0    0.03    0.06
  -1   5   0    0.01    0.06
  -1   5   0   -0.05    0.07
   1  -5   0    0.04    0.07
   1  -5   0    0.04    0.06
   1  -5   0    0.02    0.06
  -1   4   0    0.03    0.05
  -1   4   0   -0.07    0.05
  -1   4   0    0.04    0.05
   1  -4   0    0.02    0.05
   1  -4   0    0.03    0.05
   1  -4   0    0.01    0.05
  -1   3   0   -0.01    0.04
  -1   3   0    0.05    0.04
  -1   3   0    0.00    0.03
   1  -3   0   -0.01    0.04
   1  -3   0   -0.01    0.04
   1  -3   0    0.06    0.04
  -1   2   0    0.04    0.03
  -1   2   0    0.03    0.03
   1  -2   0    0.01    0.03
   1  -2   0    0.00    0.03
   1  -2   0    0.03    0.03
  -1   1   0    0.01    0.01
  -1   1   0   -0.01    0.01
  -1   1   0   -0.01    0.01
   1  -1   0    0.01    0.01
   1  -1   0   -0.01    0.01
   1  -1   0    0.02    0.01
  -1  -1   0    0.03    0.01
  -1  -1   0   -0.01    0.01
   1   1   0    0.01    0.01
   1   1   0    0.03    0.01
   1   1   0    0.01    0.01
  -1  -2   0    0.03    0.03
  -1  -2   0   -0.04    0.03
  -1  -2   0    0.00    0.03
   1   2   0    0.04    0.03
   1   2   0    0.06    0.03
   1   2   0    0.05    0.03
  -1  -3   0   -0.02    0.04
  -1  -3   0    0.07    0.04
  -1  -3   0    0.01    0.04
   1   3   0   -0.03    0.04
   1   3   0   -0.02    0.03
   1   3   0   -0.05    0.04
  -1  -4   0   -0.03    0.05
  -1  -4   0    0.03    0.05
  -1  -4   0   -0.03    0.05
   1   4   0   -0.07    0.05
   1   4   0    0.08    0.05
   1   4   0   -0.02    0.05
  -1  -5   0    0.02    0.06
  -1  -5   0   -0.02    0.06
  -1  -5   0   -0.03    0.06
   1   5   0    0.02    0.07
   1   5   0    0.00    0.06
   1   5   0   -0.01    0.06
  -1  -6   0    0.02    0.07
  -1  -6   0    0.02    0.09
  -1  -6   0    0.03    0.07
   1   6   0    0.00    0.09
   1   6   0   -0.05    0.08
   1   6   0   -0.01    0.07
  -1  -7   0    0.00    0.09
  -1  -7   0    0.04    0.11
  -1  -7   0    0.05    0.10
   1   7   0    0.00    0.10
   1   7   0   -0.05    0.12
  -1  -8   0   -0.03    0.18
  -1  -8   0   -0.04    0.13
  -1  -8   0    0.13    0.11
   1   8   0   -0.10    0.21
   1   8   0   -0.08    0.11
   1   8   0    0.13    0.15
  -1  -9   0    0.02    0.13
  -1  -9   0   -0.04    0.14
  -1  -9   0    0.02    0.17
   1   9   0    0.00    0.14
   1   9   0    0.09    0.19
   1   9   0    0.02    0.16
  -1 -10   0   -0.12    0.17
  -1 -10   0    0.14    0.23
  -1 -10   0    0.02    0.16
   1  10   0    0.07    0.21
   1  10   0   -0.11    0.17
  -1 -11   0   -0.03    0.21
  -1 -11   0   -0.05    0.20
  -1 -11   0    0.09    0.29
   1  11   0   -0.14    0.21
   1  11   0   -0.20    0.27
  -1 -12   0    0.21    0.24
  -1 -12   0   -0.14    0.26
   1  12   0    0.14    0.36
   1  12   0    0.30    0.28
  -1 -13   0    0.12    0.30
  -1 -13   0   -0.21    0.34
   1  13   0    0.11    0.35
  -2  13   0    3.95    0.43
   2 -13   0    4.62    0.55
   2 -13   0    3.83    0.40
  -2  12   0   33.37    1.27
   2 -12   0   30.61    1.22
   2 -12   0   30.46    1.21
  -2  11   0   59.87    2.07
  -2  11   0   59.08    2.10
   2 -11   0   59.58    2.06
   2 -11   0   58.59    2.05
  -2  10   0   15.30    0.64
  -2  10   0   15.80    0.69
   2 -10   0   15.88    0.66
   2 -10   0   17.46    0.67
   2 -10   0   15.61    0.85
  -2   9   0    5.97    0.36
  -2   9   0    5.31    0.37
  -2   9   0    6.32    0.34
   2  -9   0    5.37    0.33
   2  -9   0    5.59    0.36
   2  -9   0    5.97    0.32
  -2   8   0   10.79    0.45
  -2   8   0   10.59    0.46
  -2   8   0   11.07    0.47
   2  -8   0   11.70    0.46
   2  -8   0   10.71    0.45
   2  -8   0   10.58    0.47
  -2   7   0   63.33    2.20
  -2   7   0   64.94    2.20
  -2   7   0   66.95    2.21
   2  -7   0   66.57    2.23
   2  -7   0   65.92    2.23
   2  -7   0   65.14    2.23
  -2   6   0  306.45   10.11
  -2   6   0  297.30   10.11
  -2   6   0  310.26   10.11
   2  -6   0  253.27    9.36
   2  -6   0  296.76    9.37
   2  -6   0  296.32    9.37
  -2   5   0   58.27    1.97
  -2   5   0   57.97    1.97
  -2   5   0   59.43    1.97
   2  -5   0   56.39    1.95
   2  -5   0   57.45    1.95
   2  -5   0   59.68    1.95
  -2   4   0    3.98    0.17
  -2   4   0    3.84    0.17
   2  -4   0    3.95    0.17
   2  -4   0    4.09    0.17
   2  -4   0    4.08    0.18
  -2   3   0  275.51    8.84
  -2   3   0  267.37    8.84
  -2   3   0  257.45    8.84
   2  -3   0  265.35    9.20
   2  -3   0  283.98    9.20
   2  -3   0  283.57    9.20
  -2   2   0    3.11    0.12
  -2   2   0    3.08    0.12
   2  -2   0    2.71    0.11
  -2   1   0  207.77    6.91
  -2   1   0  209.60    6.91
   2  -1   0  211.04    6.84
   2  -1   0  202.48    6.84
  -2   0   0   55.95    1.85
   2   0   0   55.75    1.85
  -2  -1   0  212.66    7.04
  -2  -2   0    2.83    0.11
  -2  -2   0    2.90    0.12
  -2  -2   0    2.78    0.11
   2   2   0    2.79    0.11
   2   2   0    2.72    0.11
  -2  -3   0  274.74    9.04
  -2  -3   0  270.78    9.03
   2   3   0  283.17    9.24
   2   3   0  280.12    9.24
   2   3   0  273.35    9.24
  -2  -4   0    3.58    0.17
  -2  -4   0    4.08    0.17
  -2  -4   0    3.84    0.16
   2   4   0    3.97    0.18
   2   4   0    4.09    0.18
  -2  -5   0   56.55    1.90
  -2  -5   0   56.37    1.89
  -2  -5   0   56.50    1.90
   2   5   0   58.78    1.98
   2   5   0   58.29    1.98
   2   5   0   59.30    1.98
  -2  -6   0  297.87    9.85
  -2  -6   0  299.55    9.85
  -2  -6   0  292.91    9.85
   2   6   0  304.96   10.03
   2   6   0  307.01   10.03
   2   6   0  294.26   10.03
  -2  -7   0   64.12    2.19
  -2  -7   0   65.57    2.18
  -2  -7   0   64.38    2.19
   2   7   0   67.52    2.25
   2   7   0   66.61    2.25
   2   7   0   65.23    2.25
  -2  -8   0   10.82    0.52
  -2  -8   0   10.92    0.45
  -2  -8   0   10.51    0.46
   2   8   0   10.33    0.44
   2   8   0   10.50    0.53
   2   8   0   11.17    0.46
  -2  -9   0    5.80    0.31
  -2  -9   0    5.94    0.34
  -2  -9   0    5.63    0.36
   2   9   0    5.83    0.40
   2   9   0    6.18    0.34
   2   9   0    6.68    0.38
  -2 -10   0   16.47    0.64
  -2 -10   0   16.41    0.67
  -2 -10   0   16.33    0.71
   2  10   0   16.35    0.72
   2  10   0   17.51    0.69
  -2 -11   0   61.46    2.12
  -2 -11   0   60.46    2.09
   2  11   0   59.70    2.07
   2  11   0   59.22    2.09
  -2 -12   0   30.96    1.14
  -2 -12   0   30.72    1.18
   2  12   0   30.57    1.27
   2  12   0   32.26    1.20
  -2 -13   0    4.32    0.50
  -2 -13   0    3.59    0.41
   2  13   0    4.46    0.59
  -3  13   0    0.29    0.40
   3 -13   0    0.00    0.32
   3 -13   0    0.18    0.33
  -3  12   0    0.07    0.30
   3 -12   0   -0.01    0.26
   3 -12   0   -0.12    0.25
   3 -12   0   -0.22    0.39
  -3  11   0    0.23    0.24
  -3  11   0   -0.01    0.30
   3 -11   0    0.10    0.21
   3 -11   0   -0.05    0.20
   3 -11   0   -0.20    0.29
  -3  10   0   -0.12    0.18
   3 -10   0    0.09    0.17
   3 -10   0    0.02    0.17
   3 -10   0    0.17    0.23
  -3   9   0    0.08    0.14
  -3   9   0    0.01    0.17
  -3   9   0   -0.06    0.18
   3  -9   0   -0.11    0.14
   3  -9   0    0.08    0.14
   3  -9   0    0.10    0.17
  -3   8   0   -0.01    0.15
  -3   8   0   -0.06    0.14
  -3   8   0   -0.08    0.13
   3  -8   0   -0.08    0.11
   3  -8   0    0.18    0.12
   3  -8   0    0.02    0.16
  -3   7   0   -0.07    0.11
  -3   7   0    0.05    0.11
  -3   7   0   -0.02    0.09
   3  -7   0    0.05    0.11
   3  -7   0    0.01    0.09
   3  -7   0    0.12    0.09
  -3   6   0   -0.01    0.08
  -3   6   0   -0.01    0.08
  -3   6   0    0.11    0.09
   3  -6   0    0.08    0.09
   3  -6   0   -0.03    0.07
   3  -6   0    0.06    0.08
  -3   5   0    0.04    0.06
  -3   5   0   -0.07    0.06
  -3   5   0    0.00    0.06
   3  -5   0    0.00    0.06
   3  -5   0    0.01    0.07
   3  -5   0   -0.03    0.06
  -3   4   0    0.05    0.05
  -3   4   0    0.02    0.05
  -3   4   0    0.00    0.05
   3  -4   0    0.02    0.05
   3  -4   0    0.01    0.05
   3  -4   0   -0.06    0.05
  -3   3   0    0.03    0.04
  -3   3   0    0.01    0.03
  -3   3   0    0.04    0.04
   3  -3   0   -0.01    0.04
   3  -3   0   -0.01    0.04
   3  -3   0   -0.02    0.04
  -3   2   0   -0.05    0.03
   3  -2   0   -0.02    0.03
   3  -2   0   -0.01    0.03
   3  -2   0   -0.03    0.03
  -3   1   0    0.04    0.02
   3  -1   0    0.05    0.02
  -3   0   0    0.01    0.02
   3   0   0    0.00    0.02
   3   1   0    0.04    0.02
  -3  -2   0   -0.05    0.02
   3   2   0   -0.02    0.03
   3   2   0    0.02    0.03
  -3  -3   0    0.04    0.04
  -3  -3   0   -0.03    0.04
   3   3   0    0.00    0.04
   3   3   0    0.01    0.04
   3   3   0   -0.04    0.04
  -3  -4   0   -0.03    0.04
  -3  -4   0   -0.04    0.05
  -3  -4   0   -0.01    0.04
   3   4   0    0.06    0.05
   3   4   0    0.03    0.05
   3   4   0    0.01    0.06
  -3  -5   0    0.00    0.06
  -3  -5   0   -0.04    0.05
  -3  -5   0   -0.05    0.06
   3   5   0    0.05    0.07
   3   5   0   -0.03    0.06
   3   5   0   -0.09    0.06
  -3  -6   0   -0.10    0.08
  -3  -6   0    0.00    0.06
  -3  -6   0   -0.04    0.08
   3   6   0    0.08    0.07
   3   6   0   -0.05    0.08
  -3  -7   0   -0.06    0.11
  -3  -7   0    0.07    0.08
  -3  -7   0   -0.02    0.09
   3   7   0   -0.10    0.09
   3   7   0   -0.12    0.10
   3   7   0   -0.08    0.13
  -3  -8   0    0.04    0.14
  -3  -8   0   -0.02    0.12
  -3  -8   0    0.00    0.10
   3   8   0   -0.06    0.11
   3   8   0    0.00    0.20
   3   8   0    0.00    0.13
  -3  -9   0    0.03    0.18
  -3  -9   0    0.12    0.18
  -3  -9   0   -0.02    0.15
   3   9   0    0.02    0.23
   3   9   0    0.01    0.14
   3   9   0   -0.21    0.17
  -3 -10   0   -0.13    0.18
  -3 -10   0   -0.06    0.23
  -3 -10   0    0.10    0.15
   3  10   0    0.03    0.18
   3  10   0    0.10    0.21
  -3 -11   0    0.09    0.22
  -3 -11   0   -0.02    0.18
   3  11   0   -0.06    0.27
   3  11   0    0.05    0.23
  -3 -12   0   -0.14    0.23
  -3 -12   0    0.05    0.28
   3  12   0    0.16    0.28
   3  12   0    0.15    0.56
  -3 -13   0    0.05    0.35
   3  13   0   -0.04    0.35
  -4  13   0    4.31    0.46
   4 -13   0    3.65    0.38
   4 -13   0    4.45    0.56
  -4  12   0    5.85    0.54
   4 -12   0    5.29    0.71
   4 -12   0    5.37    0.50
   4 -12   0    5.09    0.49
  -4  11   0    4.43    0.43
   4 -11   0    5.44    0.41
   4 -11   0    4.31    0.54
   4 -11   0    4.35    0.40
  -4  10   0   11.34    0.52
  -4  10   0   10.34    0.58
   4 -10   0   10.47    0.49
   4 -10   0    9.80    0.55
   4 -10   0   10.79    0.50
  -4   9   0    1.53    0.19
  -4   9   0    1.31    0.21
  -4   9   0    1.52    0.19
   4  -9   0    1.32    0.17
   4  -9   0    1.88    0.25
   4  -9   0    1.42    0.21
  -4   8   0   15.97    0.60
  -4   8   0   15.55    0.61
  -4   8   0   15.15    0.59
   4  -8   0   16.17    0.63
   4  -8   0   16.41    0.61
   4  -8   0   15.71    0.61
  -4   7   0    1.03    0.12
  -4   7   0    0.95    0.13
  -4   7   0    1.10    0.12
   4  -7   0    1.18    0.14
   4  -7   0    1.23    0.16
   4  -7   0    1.38    0.17
  -4   6   0   51.77    1.75
  -4   6   0   51.77    1.74
  -4   6   0   51.56    1.75
   4  -6   0   50.20    1.73
   4  -6   0   53.76    1.73
   4  -6   0   48.89    1.73
  -4   5   0   25.77    0.91
  -4   5   0   26.68    0.91
  -4   5   0   26.81    0.90
   4  -5   0   26.46    0.90
   4  -5   0   26.02    0.90
   4  -5   0   25.11    0.89
  -4   4   0   56.83    1.88
  -4   4   0   56.99    1.89
  -4   4   0   55.56    1.89
   4  -4   0   57.38    1.92
   4  -4   0   56.38    1.92
   4  -4   0   58.17    1.92
  -4   3   0    0.22    0.04
  -4   3   0    0.23    0.05
   4  -3   0    0.33    0.05
   4  -3   0    0.24    0.04
   4  -3   0    0.16    0.04
  -4   2   0   12.68    0.45
  -4   2   0   13.46    0.45
   4  -2   0   13.18    0.45
  -4   1   0  938.77   31.05
   4  -1   0 1000.00   33.07
   4   0   0   46.61    1.55
  -4  -1   0  751.27   24.85
   4   2   0   13.67    0.46
   4   2   0   13.27    0.46
  -4  -3   0    0.25    0.04
  -4  -3   0    0.12    0.04
   4   3   0    0.26    0.04
   4   3   0    0.14    0.04
  -4  -4   0   56.51    1.90
  -4  -4   0   56.69    1.90
   4   4   0   57.95    1.96
   4   4   0   59.19    1.97
   4   4   0   58.81    1.97
  -4  -5   0   26.96    0.89
  -4  -5   0   26.47    0.90
  -4  -5   0   25.40    0.90
   4   5   0   24.68    0.92
   4   5   0   27.39    0.91
   4   5   0   27.53    0.92
  -4  -6   0   50.68    1.73
  -4  -6   0   50.56    1.72
  -4  -6   0   52.56    1.74
   4   6   0   51.21    1.72
   4   6   0   50.08    1.72
   4   6   0   50.74    1.72
  -4  -7   0    1.37    0.18
  -4  -7   0    1.21    0.13
  -4  -7   0    1.19    0.14
   4   7   0    1.25    0.13
   4   7   0    1.60    0.16
   4   7   0    1.24    0.17
  -4  -8   0   16.09    0.59
  -4  -8   0   15.33    0.56
  -4  -8   0   14.64    0.62
   4   8   0   15.56    0.63
   4   8   0   16.08    0.61
  -4  -9   0    1.80    0.19
  -4  -9   0    1.49    0.20
  -4  -9   0    1.76    0.21
   4   9   0    1.21    0.17
  -4 -10   0   11.36    0.46
  -4 -10   0    9.99    0.51
  -4 -10   0   10.94    0.56
   4  10   0   10.23    0.53
   4  10   0   10.54    0.50
  -4 -11   0    4.21    0.42
   4  11   0    5.41    0.42
   4  11   0    4.40    0.50
  -4 -12   0    5.44    0.52
   4  12   0    4.48    0.49
   4  12   0    4.81    0.45
  -4 -13   0    4.12    0.43
   4  13   0    3.30    0.54
   4  13   0    4.63    0.59
  -5  13   0   -0.37    0.39
   5 -13   0    0.02    0.33
   5 -13   0    0.07    0.34
  -5  12   0   -0.11    0.32
   5 -12   0    0.27    0.42
   5 -12   0   -0.14    0.27
   5 -12   0   -0.08    0.26
  -5  11   0    0.02    0.24
   5 -11   0   -0.07    0.31
   5 -11   0   -0.02    0.22
   5 -11   0    0.19    0.22
  -5  10   0   -0.05    0.25
  -5  10   0    0.15    0.20
   5 -10   0    0.12    0.23
   5 -10   0    0.10    0.17
   5 -10   0    0.10    0.18
  -5   9   0    0.13    0.19
  -5   9   0    0.20    0.17
  -5   9   0    0.01    0.19
   5  -9   0    0.14    0.19
   5  -9   0   -0.13    0.14
   5  -9   0    0.13    0.14
  -5   8   0    0.09    0.13
  -5   8   0   -0.05    0.23
  -5   8   0    0.11    0.13
   5  -8   0   -0.16    0.12
   5  -8   0    0.02    0.12
   5  -8   0   -0.11    0.14
  -5   7   0   -0.08    0.11
  -5   7   0   -0.02    0.10
  -5   7   0   -0.01    0.10
   5  -7   0    0.11    0.10
   5  -7   0    0.09    0.12
   5  -7   0   -0.04    0.10
  -5   6   0    0.04    0.08
  -5   6   0   -0.08    0.08
  -5   6   0    0.03    0.09
   5  -6   0   -0.07    0.07
   5  -6   0    0.02    0.08
   5  -6   0    0.06    0.09
  -5   5   0    0.03    0.07
  -5   5   0    0.04    0.06
  -5   5   0    0.00    0.09
   5  -5   0    0.03    0.06
   5  -5   0    0.02    0.07
   5  -5   0    0.07    0.07
  -5   4   0    0.03    0.06
  -5   4   0    0.04    0.05
   5  -4   0    0.05    0.05
   5  -4   0    0.03    0.05
   5  -4   0   -0.04    0.05
  -5   3   0    0.04    0.04
  -5   3   0   -0.01    0.04
  -5   3   0    0.00    0.04
   5  -3   0   -0.03    0.04
   5  -3   0   -0.02    0.05
   5  -3   0    0.00    0.04
  -5   2   0    0.05    0.03
  -5   2   0    0.03    0.03
  -5   2   0   -0.03    0.03
   5  -2   0   -0.01    0.03
   5  -2   0    0.02    0.03
  -5   1   0   -0.02    0.02
   5  -1   0    0.02    0.03
  -5   0   0    0.01    0.03
   5   0   0   -0.02    0.02
  -5  -1   0    0.00    0.02
   5   1   0   -0.02    0.02
  -5  -2   0    0.02    0.02
  -5  -3   0   -0.09    0.04
   5   3   0    0.00    0.04
   5   3   0    0.05    0.04
  -5  -4   0    0.10    0.05
  -5  -4   0    0.02    0.05
   5   4   0    0.00    0.06
   5   4   0   -0.08    0.05
   5   4   0    0.08    0.05
  -5  -5   0    0.02    0.07
  -5  -5   0    0.05    0.07
   5   5   0    0.00    0.06
   5   5   0   -0.01    0.06
   5   5   0   -0.04    0.07
  -5  -6   0    0.04    0.09
  -5  -6   0    0.04    0.08
   5   6   0   -0.02    0.08
   5   6   0    0.08    0.10
   5   6   0   -0.03    0.07
  -5  -7   0    0.02    0.11
  -5  -7   0   -0.07    0.10
   5   7   0    0.10    0.14
   5   7   0    0.02    0.10
   5   7   0    0.14    0.10
  -5  -8   0   -0.01    0.12
  -5  -8   0   -0.03    0.14
   5   8   0    0.04    0.13
   5   8   0    0.09    0.18
  -5  -9   0    0.03    0.18
  -5  -9   0    0.19    0.15
   5   9   0    0.17    0.26
   5   9   0    0.11    0.16
   5   9   0    0.14    0.14
  -5 -10   0    0.00    0.19
   5  10   0    0.00    0.21
   5  10   0    0.05    0.19
  -5 -11   0   -0.02    0.23
   5  11   0   -0.16    0.27
   5  11   0   -0.25    0.22
  -5 -12   0    0.34    0.30
   5  12   0   -0.08    0.37
   5  12   0    0.10    0.27
  -5 -13   0    0.08    0.38
   5  13   0   -0.12    0.51
   5  13   0   -0.15    0.35
  -6  13   0   26.19    1.15
   6 -13   0   26.64    1.12
   6 -13   0   25.54    1.10
  -6  12   0   -0.02    0.32
   6 -12   0   -0.12    0.26
   6 -12   0   -0.01    0.28
   6 -12   0   -0.36    0.45
  -6  11   0    0.39    0.26
   6 -11   0    0.27    0.33
   6 -11   0    0.32    0.23
   6 -11   0    0.42    0.22
  -6  10   0   14.47    0.62
  -6  10   0   14.10    0.60
   6 -10   0   13.96    0.60
   6 -10   0   14.33    0.66
  -6   9   0    3.61    0.37
  -6   9   0    3.71    0.31
   6  -9   0    3.92    0.29
   6  -9   0    3.31    0.29
   6  -9   0    2.84    0.39
  -6   8   0   22.96    0.82
  -6   8   0   21.64    0.83
   6  -8   0   20.58    0.80
   6  -8   0   22.58    0.80
   6  -8   0   22.63    0.82
  -6   7   0    0.85    0.14
  -6   7   0    0.73    0.12
  -6   7   0    0.99    0.11
   6  -7   0    0.71    0.12
   6  -7   0    1.09    0.14
   6  -7   0    0.76    0.12
  -6   6   0   -0.04    0.08
  -6   6   0    0.00    0.09
   6  -6   0   -0.06    0.08
   6  -6   0    0.05    0.08
   6  -6   0   -0.07    0.09
  -6   5   0   47.15    1.60
  -6   5   0   47.16    1.59
   6  -5   0   47.82    1.61
   6  -5   0   47.17    1.61
   6  -5   0   47.84    1.61
  -6   4   0   18.21    0.63
  -6   4   0   17.72    0.63
  -6   4   0   18.48    0.63
   6  -4   0   17.53    0.62
   6  -4   0   18.12    0.62
  -6   3   0    1.51    0.09
   6  -3   0    1.69    0.10
  -6   2   0   15.27    0.52
   6  -2   0   14.61    0.50
   6  -1   0  134.82    4.54
   6  -1   0  138.92    4.54
  -6   0   0  238.39    7.90
   6   0   0  244.98    8.11
  -6  -1   0  126.58    4.20
   6   1   0  125.88    4.17
  -6  -2   0   13.78    0.47
  -6  -4   0   17.63    0.61
   6   4   0   18.83    0.63
   6   4   0   17.71    0.63
  -6  -5   0   46.77    1.60
  -6  -5   0   48.24    1.60
   6   5   0   48.34    1.65
   6   5   0   49.93    1.65
   6   5   0   48.15    1.65
  -6  -6   0    0.05    0.09
  -6  -6   0    0.08    0.09
   6   6   0   -0.01    0.08
   6   6   0   -0.01    0.10
   6   6   0    0.00    0.08
  -6  -7   0    1.00    0.12
  -6  -7   0    0.99    0.13
   6   7   0    0.93    0.11
   6   7   0    0.83    0.13
   6   7   0    1.46    0.17
  -6  -8   0   22.79    0.83
  -6  -8   0   22.48    0.83
   6   8   0   22.29    0.82
   6   8   0   22.62    0.85
  -6  -9   0    3.51    0.34
  -6  -9   0    3.76    0.31
   6   9   0    3.71    0.29
   6   9   0    3.24    0.33
   6   9   0    3.82    0.40
  -6 -10   0   14.20    0.62
   6  10   0   14.31    0.64
  -6 -11   0    0.47    0.24
   6  11   0    0.34    0.28
   6  11   0    0.15    0.23
  -6 -12   0   -0.14    0.31
   6  12   0   -0.15    0.35
   6  12   0    0.26    0.28
  -6 -13   0   28.05    1.20
   6  13   0   26.61    1.54
   6  13   0   26.85    1.13
  -7  13   0   -0.50    0.43
   7 -13   0    0.16    0.35
   7 -13   0    0.04    0.37
  -7  12   0   -0.06    0.32
   7 -12   0    0.06    0.29
   7 -12   0   -0.09    0.27
   7 -12   0    0.01    0.46
  -7  11   0   -0.17    0.26
   7 -11   0    0.03    0.22
   7 -11   0   -0.08    0.33
   7 -11   0   -0.12    0.23
  -7  10   0   -0.19    0.20
   7 -10   0   -0.07    0.19
   7 -10   0   -0.10    0.25
   7 -10   0   -0.15    0.28
  -7   9   0    0.03    0.17
  -7   9   0    0.17    0.21
   7  -9   0   -0.04    0.15
   7  -9   0    0.04    0.15
   7  -9   0   -0.11    0.20
  -7   8   0    0.14    0.14
  -7   8   0    0.05    0.17
   7  -8   0   -0.06    0.13
   7  -8   0    0.07    0.12
   7  -8   0    0.09    0.16
  -7   7   0    0.04    0.11
  -7   7   0    0.05    0.16
   7  -7   0   -0.07    0.11
   7  -7   0   -0.08    0.12
   7  -7   0   -0.03    0.10
  -7   6   0   -0.01    0.08
  -7   6   0    0.07    0.10
  -7   6   0   -0.04    0.09
   7  -6   0   -0.06    0.09
   7  -6   0    0.05    0.10
   7  -6   0   -0.01    0.09
  -7   5   0   -0.06    0.08
  -7   5   0    0.07    0.07
  -7   5   0    0.03    0.07
   7  -5   0   -0.02    0.07
   7  -5   0   -0.03    0.08
   7  -5   0    0.04    0.06
  -7   4   0   -0.04    0.05
  -7   4   0    0.00    0.05
  -7   4   0   -0.08    0.08
   7  -4   0   -0.05    0.06
   7  -4   0    0.01    0.05
   7  -4   0    0.06    0.06
  -7   3   0    0.05    0.05
   7  -3   0    0.00    0.04
   7  -3   0    0.05    0.05
  -7   2   0    0.00    0.04
   7  -1   0    0.03    0.04
   7  -1   0    0.00    0.04
  -7   0   0    0.18    0.04
   7   0   0    0.14    0.04
  -7  -1   0   -0.01    0.03
   7   1   0    0.02    0.03
  -7  -2   0   -0.01    0.03
   7   2   0    0.01    0.04
  -7  -3   0    0.03    0.03
  -7  -4   0    0.01    0.04
  -7  -4   0    0.01    0.05
   7   4   0    0.02    0.06
   7   4   0    0.02    0.05
   7   4   0   -0.04    0.05
  -7  -5   0    0.09    0.07
  -7  -5   0    0.03    0.09
   7   5   0    0.00    0.07
   7   5   0    0.06    0.08
   7   5   0   -0.02    0.07
  -7  -6   0    0.05    0.09
  -7  -6   0    0.09    0.09
   7   6   0    0.02    0.11
   7   6   0    0.05    0.09
   7   6   0    0.07    0.08
  -7  -7   0   -0.07    0.11
  -7  -7   0    0.02    0.12
   7   7   0   -0.05    0.14
   7   7   0   -0.08    0.10
   7   7   0    0.08    0.11
  -7  -8   0    0.12    0.14
  -7  -8   0   -0.01    0.17
   7   8   0    0.06    0.14
   7   8   0    0.09    0.19
  -7  -9   0   -0.13    0.19
  -7  -9   0    0.06    0.16
   7   9   0    0.03    0.24
   7   9   0   -0.01    0.17
   7   9   0    0.02    0.15
  -7 -10   0   -0.12    0.20
   7  10   0   -0.06    0.21
   7  10   0   -0.11    0.19
  -7 -11   0    0.00    0.25
   7  11   0   -0.14    0.23
   7  11   0   -0.22    0.28
  -7 -12   0   -0.13    0.31
   7  12   0   -0.11    0.37
   7  12   0    0.24    0.29
  -7 -13   0    0.22    0.41
   7  13   0    0.02    0.39
  -8  13   0   19.30    0.83
  -8  12   0    3.57    0.40
  -8  12   0    2.86    0.40
   8 -12   0    2.45    0.50
   8 -12   0    3.08    0.35
   8 -12   0    2.98    0.33
  -8  11   0   13.94    0.66
  -8  11   0   12.36    0.57
   8 -11   0   12.30    0.61
   8 -11   0   11.49    0.73
   8 -11   0   12.39    0.59
  -8  10   0    2.14    0.25
  -8  10   0    2.68    0.29
   8 -10   0    2.79    0.31
   8 -10   0    2.73    0.34
   8 -10   0    2.63    0.34
  -8   9   0    0.02    0.22
  -8   9   0   -0.11    0.17
  -8   9   0   -0.03    0.14
   8  -9   0   -0.08    0.16
   8  -9   0    0.13    0.15
   8  -9   0    0.16    0.21
  -8   8   0    4.04    0.33
  -8   8   0    3.98    0.25
  -8   8   0    4.09    0.29
   8  -8   0    3.97    0.32
   8  -8   0    4.06    0.27
   8  -8   0    3.63    0.27
  -8   7   0   76.03    2.61
  -8   7   0   81.14    2.62
  -8   7   0   75.92    2.62
   8  -7   0   78.87    2.68
   8  -7   0   79.76    2.68
   8  -7   0   79.14    2.67
  -8   6   0   56.55    1.88
  -8   6   0   56.09    1.87
  -8   6   0   53.21    1.86
   8  -6   0   55.12    1.89
   8  -6   0   55.07    1.88
   8  -6   0   56.50    1.89
  -8   5   0    5.88    0.25
  -8   5   0    6.24    0.26
  -8   5   0    6.43    0.27
   8  -5   0    6.27    0.27
   8  -5   0    6.44    0.27
   8  -5   0    6.35    0.27
  -8   4   0  183.17    6.02
  -8   4   0  179.01    6.01
   8  -4   0  174.80    5.89
   8  -4   0  173.68    5.89
   8  -4   0  183.09    5.89
  -8   3   0   24.80    0.84
   8  -3   0   24.51    0.84
  -8   2   0    1.41    0.08
   8  -2   0    1.24    0.11
   8  -2   0    1.07    0.09
   8  -1   0   41.35    1.41
   8  -1   0   42.97    1.41
  -8   0   0    0.51    0.07
   8   0   0    0.63    0.07
  -8  -1   0   40.00    1.34
   8   1   0   39.36    1.32
  -8  -2   0    1.06    0.07
   8   2   0    1.10    0.08
   8   4   0  178.75    6.11
   8   4   0  189.36    6.11
  -8  -5   0    6.20    0.25
  -8  -5   0    5.98    0.24
   8   5   0    5.96    0.26
   8   5   0    5.93    0.25
   8   5   0    6.31    0.26
  -8  -6   0   54.65    1.84
   8   6   0   57.56    1.93
   8   6   0   56.88    1.93
   8   6   0   56.52    1.93
  -8  -7   0   77.70    2.64
  -8  -7   0   79.01    2.64
   8   7   0   76.60    2.68
   8   7   0   81.16    2.69
   8   7   0   80.63    2.68
  -8  -8   0    3.87    0.28
  -8  -8   0    4.18    0.31
   8   8   0    3.54    0.35
   8   8   0    3.68    0.28
  -8  -9   0    0.13    0.17
   8   9   0   -0.10    0.17
   8   9   0   -0.19    0.15
   8   9   0    0.00    0.25
  -8 -10   0    2.63    0.26
   8  10   0    2.85    0.34
   8  10   0    2.92    0.39
  -8 -11   0   11.81    0.63
   8  11   0   10.19    0.86
   8  11   0   11.99    0.59
  -8 -12   0    2.45    0.39
   8  12   0    3.05    0.35
   8  12   0    2.67    0.42
  -9  12   0   -0.02    0.23
  -9  12   0   -0.19    0.37
   9 -12   0   -0.04    0.49
   9 -12   0    0.00    0.28
   9 -12   0    0.19    0.32
  -9  11   0   -0.03    0.19
  -9  11   0    0.14    0.29
   9 -11   0   -0.12    0.22
   9 -11   0   -0.13    0.36
   9 -11   0   -0.35    0.25
  -9  10   0    0.14    0.16
  -9  10   0   -0.08    0.22
   9 -10   0    0.00    0.21
   9 -10   0    0.23    0.44
   9 -10   0   -0.05    0.19
  -9   9   0    0.14    0.14
  -9   9   0    0.02    0.18
   9  -9   0   -0.03    0.17
   9  -9   0   -0.15    0.22
  -9   8   0    0.15    0.11
  -9   8   0    0.11    0.18
  -9   8   0   -0.04    0.15
   9  -8   0   -0.07    0.12
   9  -8   0    0.13    0.14
   9  -8   0   -0.01    0.17
  -9   7   0   -0.06    0.10
  -9   7   0    0.02    0.12
  -9   7   0   -0.09    0.14
   9  -7   0    0.14    0.12
   9  -7   0   -0.06    0.13
   9  -7   0    0.05    0.10
  -9   6   0   -0.01    0.18
  -9   6   0    0.04    0.08
  -9   6   0   -0.01    0.09
   9  -6   0   -0.04    0.08
   9  -6   0   -0.06    0.10
   9  -6   0   -0.06    0.10
  -9   5   0   -0.01    0.06
  -9   5   0    0.02    0.09
   9  -5   0    0.00    0.08
   9  -5   0   -0.02    0.07
   9  -5   0   -0.02    0.09
  -9   4   0    0.00    0.05
   9  -4   0    0.05    0.06
   9  -4   0    0.04    0.07
   9  -4   0   -0.04    0.06
  -9   3   0    0.03    0.05
   9  -2   0    0.02    0.06
   9  -2   0    0.03    0.07
   9  -1   0   -0.05    0.05
   9  -1   0    0.00    0.05
   9   0   0    0.03    0.04
   9   0   0    0.05    0.05
  -9  -1   0    0.00    0.04
   9   1   0   -0.02    0.04
  -9  -2   0    0.04    0.04
   9   2   0   -0.01    0.05
  -9  -4   0   -0.01    0.05
  -9  -5   0    0.08    0.06
   9   5   0   -0.03    0.07
   9   5   0    0.05    0.08
   9   5   0    0.01    0.07
  -9  -6   0   -0.09    0.14
  -9  -6   0   -0.07    0.13
   9   6   0    0.08    0.09
   9   6   0   -0.06    0.11
   9   6   0    0.00    0.09
  -9  -7   0   -0.01    0.12
  -9  -7   0   -0.09    0.11
   9   7   0   -0.06    0.11
   9   7   0    0.06    0.16
   9   7   0   -0.05    0.10
  -9  -8   0    0.02    0.14
  -9  -8   0    0.01    0.16
   9   8   0   -0.10    0.21
   9   8   0    0.08    0.14
  -9  -9   0    0.11    0.18
   9   9   0    0.08    0.26
   9   9   0    0.02    0.17
   9   9   0   -0.04    0.16
  -9 -10   0   -0.12    0.21
   9  10   0   -0.11    0.22
   9  10   0   -0.09    0.20
  -9 -11   0    0.07    0.27
   9  11   0    0.01    0.24
   9  11   0   -0.10    0.29
  -9 -12   0    0.27    0.35
   9  12   0    0.09    0.31
   9  12   0    0.01    0.39
  10 -12   0    5.37    0.66
  10 -12   0    6.48    0.58
  10 -12   0    5.71    0.54
 -10  11   0    1.58    0.22
 -10  11   0    1.65    0.33
  10 -11   0    1.92    0.27
  10 -11   0    1.64    0.40
  10 -11   0    2.30    0.31
 -10  10   0    2.90    0.29
 -10  10   0    3.26    0.41
  10 -10   0    3.82    0.39
  10 -10   0    3.34    0.35
  10 -10   0    3.66    0.36
 -10   9   0    0.25    0.14
 -10   9   0    0.60    0.20
  10  -9   0    0.60    0.23
  10  -9   0    0.76    0.19
  10  -9   0    0.77    0.17
 -10   8   0    6.43    0.34
 -10   8   0    5.70    0.29
 -10   8   0    6.16    0.41
  10  -8   0    6.66    0.39
  10  -8   0    6.58    0.34
  10  -8   0    5.59    0.35
 -10   7   0  117.78    3.85
 -10   7   0  113.68    3.84
 -10   7   0  114.16    3.86
  10  -7   0  115.14    3.88
  10  -7   0  118.59    3.88
  10  -7   0  113.27    3.87
 -10   6   0   14.06    0.51
 -10   6   0   14.25    0.54
  10  -6   0   14.13    0.54
  10  -6   0   14.00    0.55
  10  -6   0   16.02    0.56
 -10   5   0    2.68    0.17
 -10   5   0    2.58    0.15
  10  -5   0    2.35    0.19
  10  -5   0    2.62    0.18
  10  -5   0    2.78    0.17
 -10   4   0   38.05    1.28
  10  -4   0   36.91    1.25
 -10   3   0   37.85    1.27
  10  -3   0   36.36    1.24
  10  -2   0   42.69    1.44
  10   0   0   41.37    1.39
 -10  -1   0   28.27    0.98
  10   1   0   29.34    0.99
 -10  -2   0   39.12    1.32
  10   2   0   37.35    1.26
 -10  -3   0   34.98    1.18
 -10  -4   0   36.44    1.23
 -10  -6   0   13.82    0.50
  10   6   0   14.41    0.57
  10   6   0   15.69    0.56
  10   6   0   15.50    0.56
 -10  -7   0  116.43    3.89
  10   7   0  109.38    3.75
  10   7   0  117.49    3.79
  10   7   0  108.84    3.83
  10   8   0    6.11    0.33
  10   8   0    5.94    0.33
  10   8   0    5.74    0.42
 -10  -9   0    0.52    0.19
  10   9   0    0.95    0.30
  10   9   0    0.53    0.19
  10   9   0    0.68    0.18
 -10 -10   0    3.30    0.40
  10  10   0    3.16    0.36
  10  10   0    2.89    0.40
 -10 -11   0    0.16    0.28
  10  11   0    1.73    0.32
  10  11   0    2.10    0.29
 -10 -12   0    0.11    0.37
  10  12   0    4.43    0.51
  10  12   0    6.50    0.62
 -11  12   0   -0.13    0.23
 -11  12   0   -0.18    0.45
  11 -12   0    0.14    0.40
  11 -12   0    0.00    0.40
 -11  11   0    0.25    0.33
 -11  11   0    0.04    0.19
  11 -11   0    0.09    0.25
  11 -11   0   -0.01    0.39
  11 -11   0   -0.17    0.28
 -11  10   0   -0.08    0.16
 -11  10   0   -0.07    0.25
  11 -10   0   -0.04    0.19
  11 -10   0    0.02    0.30
  11 -10   0    0.08    0.23
 -11   9   0    0.11    0.20
 -11   9   0    0.38    0.28
  11  -9   0   -0.05    0.23
  11  -9   0    0.01    0.16
  11  -9   0    0.07    0.19
 -11   8   0    0.37    0.12
 -11   8   0    0.02    0.16
  11  -8   0   -0.10    0.16
  11  -8   0    0.05    0.17
  11  -8   0    0.16    0.19
 -11   7   0   -0.10    0.17
 -11   7   0    0.12    0.10
 -11   7   0   -0.01    0.12
  11  -7   0    0.07    0.15
  11  -7   0   -0.21    0.13
  11  -7   0   -0.09    0.11
 -11   6   0   -0.10    0.08
 -11   6   0   -0.01    0.14
 -11   6   0    0.01    0.11
  11  -6   0   -0.01    0.09
  11  -6   0    0.03    0.13
  11  -6   0    0.03    0.11
 -11   5   0    0.04    0.07
  11  -5   0    0.04    0.08
  11  -5   0    0.18    0.10
  11  -5   0   -0.07    0.09
 -11   4   0    0.07    0.06
 -11   3   0    0.02    0.05
  11  -3   0   -0.10    0.08
  11  -2   0   -0.01    0.07
  11  -1   0    0.01    0.06
  11   0   0    0.00    0.05
 -11  -1   0    0.03    0.06
  11   1   0    0.00    0.05
 -11  -2   0   -0.07    0.05
 -11  -5   0   -0.02    0.07
  11   6   0    0.02    0.13
  11   6   0    0.10    0.10
  11   6   0    0.17    0.10
  11   7   0   -0.06    0.12
 -11  -8   0   -0.11    0.15
  11   8   0   -0.10    0.23
  11   8   0   -0.03    0.15
  11   8   0    0.02    0.14
 -11  -9   0    0.04    0.19
  11   9   0    0.04    0.30
  11   9   0   -0.15    0.17
  11   9   0   -0.09    0.18
 -11 -10   0    0.01    0.24
  11  10   0    0.10    0.24
  11  10   0   -0.02    0.21
 -11 -11   0   -0.10    0.30
  11  11   0    0.09    0.26
  11  11   0    0.08    0.31
 -11 -12   0    0.02    0.39
  11  12   0    0.02    0.33
 -12  11   0    2.08    0.30
 -12  11   0    0.42    0.35
  12 -11   0    2.42    0.29
  12 -11   0    1.23    0.90
  12 -11   0    1.56    0.32
 -12  10   0   12.57    0.62
 -12  10   0   11.92    0.51
  12 -10   0   12.31    0.57
  12 -10   0   12.17    0.71
  12 -10   0   12.03    0.62
 -12   9   0    4.06    0.38
 -12   9   0    4.24    0.28
  12  -9   0    4.28    0.37
  12  -9   0    3.99    0.33
  12  -9   0    3.76    0.44
 -12   8   0   -0.09    0.11
 -12   8   0    0.15    0.17
  12  -8   0    0.09    0.20
  12  -8   0   -0.06    0.17
  12  -8   0    0.19    0.14
 -12   7   0    0.65    0.11
 -12   7   0    0.79    0.19
  12  -7   0    1.09    0.18
  12  -7   0    0.98    0.16
  12  -7   0    0.78    0.13
 -12   6   0    2.97    0.18
  12  -6   0    2.64    0.20
  12  -6   0    2.60    0.24
  12  -6   0    3.03    0.23
 -12   5   0   66.56    2.23
  12  -5   0   64.76    2.20
  12  -5   0   66.43    2.21
 -12   4   0    0.10    0.07
  12  -3   0   75.96    2.55
  12  -2   0    7.03    0.28
  12  -1   0    7.99    0.31
  12   0   0   22.44    0.77
 -12  -1   0    8.34    0.32
  12   1   0    8.39    0.32
  12   2   0    5.79    0.24
 -12  -3   0   73.02    2.44
 -12  -4   0    0.17    0.08
  12   6   0    2.60    0.25
  12   7   0    0.77    0.19
  12   8   0    0.16    0.15
  12   8   0    0.13    0.15
  12   8   0    0.15    0.25
  12   9   0    4.40    0.37
  12   9   0    3.87    0.34
  12   9   0    3.79    0.39
  12  10   0   11.46    0.56
  12  10   0   10.58    0.59
 -12 -11   0   -0.09    0.31
  12  11   0    2.00    0.34
  12  11   0    2.41    0.31
 -13  11   0    0.32    0.38
 -13  11   0    0.14    0.20
  13 -11   0    0.14    0.40
  13 -11   0    0.00    0.33
  13 -11   0    0.34    0.47
 -13  10   0    0.04    0.29
 -13  10   0    0.05    0.17
  13 -10   0   -0.04    0.22
  13 -10   0    0.14    0.26
  13 -10   0    0.32    0.35
 -13   9   0    0.11    0.14
 -13   9   0    0.13    0.22
  13  -9   0    0.09    0.22
  13  -9   0    0.02    0.26
  13  -9   0    0.02    0.18
 -13   8   0    0.00    0.13
  13  -8   0   -0.15    0.18
  13  -8   0    0.02    0.15
  13  -8   0   -0.03    0.21
 -13   7   0   -0.03    0.10
  13  -7   0    0.05    0.12
  13  -7   0   -0.15    0.17
  13  -7   0   -0.05    0.15
 -13   6   0    0.05    0.09
  13  -6   0    0.01    0.14
  13  -6   0    0.09    0.13
 -13   5   0    0.02    0.08
  13  -5   0   -0.08    0.15
  13  -4   0    0.01    0.12
  13  -2   0   -0.05    0.08
  13  -1   0    0.01    0.08
  13   0   0    0.11    0.08
 -13  -1   0    0.00    0.08
  13   1   0   -0.01    0.07
 -13  -2   0    0.03    0.07
  13   2   0   -0.09    0.07
 -13  -3   0    0.05    0.07
  13   7   0   -0.26    0.19
  13   8   0   -0.06    0.15
  13   8   0   -0.06    0.26
  13   9   0   -0.07    0.19
  13   9   0    0.08    0.20
  13   9   0   -0.07    0.36
  13  10   0    0.04    0.25
  13  10   0    0.26    0.23
  13  11   0   -0.02    0.35
  13  11   0    0.22    0.34
 -14  11   0    0.71    0.21
 -14  11   0    0.17    0.41
  14 -11   0    0.58    0.29
  14 -11   0    0.49    0.34
 -14  10   0   21.76    0.81
  14 -10   0   20.48    0.84
  14 -10   0   20.77    0.98
  14 -10   0   22.22    0.91
 -14   9   0   -0.17    0.14
  14  -9   0    0.33    0.24
  14  -9   0    0.06    0.18
  14  -9   0    0.05    0.28
 -14   8   0   24.91    0.88
  14  -8   0   23.28    0.92
  14  -8   0   24.32    0.89
  14  -8   0   25.10    0.93
 -14   7   0    7.82    0.33
  14  -7   0    7.92    0.42
  14  -7   0    7.70    0.46
  14  -7   0    7.35    0.36
 -14   6   0   14.12    0.51
  14  -6   0   13.80    0.55
 -14   5   0    0.02    0.08
  14  -5   0   -0.03    0.15
  14  -3   0    9.58    0.39
  14  -2   0   21.55    0.76
  14  -1   0   35.94    1.23
  14   0   0    6.49    0.28
  14   1   0   33.74    1.15
 -14  -2   0   19.95    0.71
  14   2   0   19.14    0.67
  14   7   0    7.26    0.43
  14   8   0   23.42    0.96
  14   9   0    0.21    0.39
  14   9   0    0.05    0.20
  14  10   0   20.64    0.84
  14  11   0    0.39    0.31
 -15  10   0   -0.10    0.18
  15 -10   0   -0.03    0.31
  15 -10   0   -0.12    0.39
  15 -10   0   -0.33    0.35
 -15   9   0   -0.13    0.15
  15  -9   0    0.11    0.30
  15  -9   0   -0.20    0.19
  15  -9   0   -0.19    0.25
 -15   8   0   -0.09    0.13
  15  -8   0   -0.05    0.22
  15  -8   0   -0.04    0.23
 -15   7   0    0.14    0.21
  15  -7   0   -0.15    0.18
 -15   6   0    0.08    0.10
  15  -6   0    0.04    0.15
  15  -4   0   -0.03    0.14
  15  -3   0    0.01    0.14
  15  -2   0   -0.08    0.11
  15  -1   0    0.06    0.10
  15   0   0    0.21    0.10
  15   1   0   -0.05    0.11
 -15  -2   0    0.06    0.10
  15   7   0    0.05    0.24
  15   8   0   -0.12    0.31
  15   9   0    0.04    0.48
 -16  10   0    0.17    0.19
  16 -10   0    0.00    0.34
  16 -10   0    0.05    0.25
 -16   9   0    4.20    0.31
  16  -9   0    4.48    0.61
  16  -9   0    3.65    0.47
 -16   8   0    3.50    0.26
  16  -8   0    3.36    0.45
  16  -8   0    3.67    0.41
 -16   7   0    6.26    0.31
  16  -7   0    6.28    0.41
  16  -6   0   26.16    0.95
  16  -3   0    0.24    0.14
  16  -2   0    2.15    0.23
  16  -1   0    0.12    0.13
  16   0   0   11.17    0.44
  16   1   0    0.17    0.11
  16   2   0    1.75    0.21
 -16  -4   0    9.04    0.38
  16   8   0    3.56    0.40
 -17   9   0    0.05    0.17
  17  -9   0    0.22    0.31
 -17   8   0    0.05    0.15
  17  -8   0    0.09    0.26
  17  -7   0   -0.11    0.22
  17  -2   0    0.06    0.15
  17  -1   0   -0.04    0.13
  17   0   0    0.13    0.13
  17   1   0   -0.06    0.13
  17   2   0   -0.02    0.14
  17   7   0    0.07    0.29
  17   8   0   -0.21    0.39
  17   9   0    0.40    0.53
 -18   9   0    0.18    0.19
  18  -9   0    0.24    0.41
  18  -8   0    7.63    0.55
  18  -7   0    0.56    0.26
  18   0   0   67.23    2.27
  18   1   0    1.69    0.25
  18   8   0    7.87    0.78
  19  -8   0    0.10    0.32
  19  -7   0   -0.02    0.27
 -20  -5  -1    0.27    0.24
  20  -7   1    2.91    0.35
 -19  -4  -1    1.22    0.20
  19  -8   1    4.64    0.55
  18   8   1    7.14    0.78
 -18  -6  -1    0.80    0.20
 -18  -3  -1   -0.02    0.15
  18   2   1   10.17    0.46
  18   1   1    0.33    0.16
  18   0   1    0.02    0.17
  18  -7   1    3.57    0.43
  18  -8   1    7.85    0.56
  18  -9   1    0.23    0.40
  17   9   1   18.20    1.29
  17   8   1    1.18    0.40
 -17  -3  -1    7.76    0.37
  17   2   1   25.91    0.92
  17   1   1    3.84    0.26
  17   0   1   -0.05    0.13
  17  -1   1    3.77    0.27
  17  -2   1   27.09    0.96
  17  -7   1    3.95    0.40
  17  -8   1    0.78    0.27
 -17   8  -1    1.10    0.16
  17  -9   1   19.16    0.86
 -17   9  -1   21.00    0.78
  16   9   1    2.17    0.74
  16   8   1    0.15    0.35
 -16  -5  -1    9.67    0.41
 -16  -4  -1    0.84    0.13
 -16  -3  -1    0.09    0.12
  16   2   1    8.03    0.36
 -16  -2  -1    7.79    0.34
  16   1   1    7.30    0.32
  16   0   1    0.10    0.11
  16  -1   1    6.81    0.43
  16  -2   1    7.86    0.36
  16  -3   1   -0.07    0.14
  16  -6   1    2.40    0.30
  16  -7   1    0.25    0.20
 -16   7  -1    0.16    0.12
  16  -8   1    0.11    0.24
 -16   8  -1   -0.09    0.13
  16  -9   1    1.58    0.33
  16  -9   1    2.15    0.31
  16  -9   1    1.65    0.23
 -16   9  -1    2.05    0.27
  16 -10   1    0.93    0.36
  16 -10   1    1.30    0.27
 -16  10  -1    0.81    0.20
  15   9   1    2.14    0.45
  15   8   1    4.81    0.53
  15   7   1    0.06    0.22
 -15  -3  -1    4.24    0.23
  15   2   1   12.43    0.47
 -15  -2  -1   12.59    0.48
  15   1   1   63.61    2.14
  15   0   1   -0.01    0.10
  15  -1   1   61.65    2.08
  15  -2   1   13.41    0.51
  15  -3   1    4.53    0.26
  15  -4   1   19.20    0.71
  15  -6   1    2.44    0.28
 -15   6  -1    3.25    0.21
  15  -7   1    0.07    0.18
 -15   7  -1   -0.01    0.12
  15  -8   1    5.94    0.44
  15  -8   1    5.17    0.43
  15  -8   1    5.59    0.35
 -15   8  -1    5.42    0.29
  15  -9   1    2.03    0.23
  15  -9   1    1.88    0.29
  15  -9   1    1.99    0.32
 -15   9  -1    2.46    0.26
  15 -10   1    0.15    0.38
  15 -10   1    0.17    0.38
  15 -10   1   -0.13    0.30
 -15  10  -1   -0.29    0.17
  14  11   1    0.81    0.30
  14  10   1    0.64    0.28
  14  10   1    1.07    0.25
  14   9   1    0.12    0.21
  14   9   1    0.57    0.21
  14   9   1    0.35    0.39
  14   8   1   10.07    0.59
  14   7   1   -0.01    0.21
 -14  -4  -1    1.99    0.17
 -14  -3  -1    0.10    0.09
  14   2   1   49.62    1.68
 -14  -2  -1   51.28    1.73
  14   1   1    0.07    0.09
 -14  -1  -1    0.04    0.09
  14   0   1    0.04    0.09
  14  -1   1   -0.04    0.10
  14  -2   1   51.37    1.74
  14  -3   1    0.16    0.11
  14  -4   1    1.94    0.26
  14  -5   1   34.59    1.21
 -14   5  -1   35.45    1.20
  14  -6   1    9.92    0.44
 -14   6  -1    9.77    0.38
  14  -7   1    0.04    0.18
  14  -7   1    0.06    0.17
  14  -7   1   -0.01    0.13
 -14   7  -1    0.05    0.11
  14  -8   1    8.34    0.52
  14  -8   1    9.28    0.44
  14  -8   1    9.55    0.49
 -14   8  -1    9.92    0.41
  14  -9   1    0.44    0.20
  14  -9   1    0.52    0.28
  14  -9   1    0.46    0.24
 -14   9  -1    0.40    0.15
 -14   9  -1    0.46    0.25
  14 -10   1    0.70    0.29
  14 -10   1    0.67    0.38
  14 -10   1    0.43    0.24
 -14  10  -1    0.48    0.18
 -14  10  -1   -0.15    0.31
  14 -11   1    1.35    0.37
  14 -11   1    1.16    0.30
 -14  11  -1    0.26    0.41
  13  11   1    0.69    0.34
  13  11   1    0.90    0.33
  13  10   1   39.38    1.47
  13  10   1   42.21    1.46
  13   9   1    8.05    0.43
  13   9   1    7.83    0.67
  13   9   1    7.74    0.46
  13   8   1    7.51    0.41
  13   8   1    8.60    0.51
  13   7   1    0.29    0.19
 -13  -5  -1   13.85    0.50
 -13  -3  -1    6.25    0.26
  13   2   1    0.93    0.13
 -13  -2  -1    0.80    0.09
  13   1   1    0.19    0.08
 -13  -1  -1    0.08    0.08
  13   0   1    0.02    0.07
  13  -1   1    0.05    0.08
  13  -2   1    1.09    0.15
  13  -3   1    5.72    0.29
  13  -4   1    1.34    0.15
  13  -5   1   14.49    0.58
 -13   5  -1   15.05    0.53
  13  -6   1    4.16    0.28
  13  -6   1    3.91    0.27
  13  -6   1    4.13    0.24
 -13   6  -1    4.07    0.21
  13  -7   1    0.28    0.12
  13  -7   1    0.12    0.16
  13  -7   1    0.07    0.15
 -13   7  -1    0.03    0.10
  13  -8   1    8.69    0.41
  13  -8   1    8.96    0.45
  13  -8   1    7.72    0.47
 -13   8  -1    8.27    0.36
 -13   8  -1    9.02    0.44
  13  -9   1    7.75    0.43
  13  -9   1    8.53    0.48
  13  -9   1    8.22    0.54
  13 -10   1   40.81    1.54
  13 -10   1   40.93    1.47
  13 -10   1   41.98    1.51
  13 -11   1    0.72    0.36
  13 -11   1    0.54    0.47
  13 -11   1    1.45    0.47
 -13  11  -1   -0.14    0.38
 -13  11  -1    0.97    0.21
  12  11   1   -0.01    0.26
  12  11   1    0.43    0.33
 -12 -11  -1   -0.08    0.30
  12  10   1    6.24    0.49
  12  10   1    6.71    0.45
  12   9   1   25.19    1.05
  12   9   1   25.56    0.94
  12   9   1   25.35    0.95
  12   8   1   17.93    0.66
  12   8   1   17.44    0.73
  12   8   1   15.98    0.66
  12   7   1   33.31    1.12
  12   7   1   30.54    1.14
 -12  -5  -1    7.05    0.29
 -12  -4  -1    4.64    0.21
 -12  -3  -1    1.48    0.12
  12   2   1   12.79    0.46
 -12  -2  -1   13.29    0.47
  12   1   1    1.06    0.11
 -12  -1  -1    1.27    0.12
  12   0   1    0.00    0.07
  12  -1   1    1.36    0.13
  12  -2   1   13.45    0.49
  12  -3   1    1.88    0.17
  12  -4   1    4.03    0.34
 -12   4  -1    4.83    0.20
 -12   5  -1    8.01    0.31
  12  -6   1    5.42    0.30
  12  -6   1    5.93    0.28
  12  -6   1    6.30    0.31
 -12   6  -1    6.04    0.26
  12  -7   1   33.47    1.16
  12  -7   1   31.41    1.14
  12  -7   1   33.24    1.16
 -12   7  -1   32.22    1.10
 -12   7  -1   31.97    1.08
 -12   7  -1   29.79    1.11
  12  -8   1   16.06    0.65
  12  -8   1   16.15    0.66
  12  -8   1   15.63    0.62
 -12   8  -1   15.45    0.57
  12  -9   1   24.66    0.93
  12  -9   1   25.60    0.96
  12  -9   1   24.78    0.97
 -12   9  -1   25.29    0.89
 -12   9  -1   24.97    0.94
  12 -10   1    6.42    0.59
  12 -10   1    6.70    0.44
  12 -10   1    6.82    0.48
 -12  10  -1    7.02    0.37
 -12  10  -1    7.31    0.51
  12 -11   1    0.11    0.26
  12 -11   1    0.87    0.45
  12 -11   1    0.23    0.31
 -12  11  -1    0.51    0.19
 -12  11  -1   -0.11    0.36
  11  12   1    9.18    0.64
 -11 -12  -1    0.20    0.38
  11  11   1    0.23    0.31
  11  11   1    0.16    0.26
 -11 -11  -1    0.17    0.29
  11  10   1    2.33    0.28
  11  10   1    3.07    0.36
 -11 -10  -1    2.89    0.41
  11   9   1    7.30    0.40
  11   9   1    7.30    0.58
  11   9   1    7.65    0.42
  11   8   1    0.17    0.15
  11   8   1    0.08    0.23
  11   8   1    0.04    0.14
 -11  -8  -1    0.36    0.16
  11   7   1   13.02    0.56
  11   7   1   13.40    0.52
  11   7   1   13.76    0.53
  11   6   1    4.99    0.28
 -11  -6  -1    3.94    0.20
 -11  -5  -1    1.42    0.13
 -11  -3  -1    2.77    0.15
  11   2   1   10.71    0.39
 -11  -2  -1   10.49    0.38
  11   1   1    0.43    0.06
 -11  -1  -1    0.34    0.07
  11   0   1    0.02    0.06
  11  -1   1    0.26    0.07
  11  -2   1   11.01    0.40
  11  -3   1    3.18    0.19
  11  -4   1   21.95    0.77
 -11   4  -1   22.73    0.77
  11  -5   1    1.24    0.17
  11  -5   1    1.34    0.15
  11  -5   1    1.45    0.16
 -11   5  -1    1.33    0.12
  11  -6   1    4.26    0.23
  11  -6   1    3.92    0.26
  11  -6   1    4.33    0.25
 -11   6  -1    4.54    0.24
 -11   6  -1    4.32    0.28
 -11   6  -1    4.60    0.21
  11  -7   1   13.46    0.54
  11  -7   1   13.67    0.55
  11  -7   1   13.28    0.53
 -11   7  -1   13.28    0.54
 -11   7  -1   12.82    0.48
  11  -8   1    0.21    0.18
  11  -8   1   -0.05    0.16
  11  -8   1    0.13    0.16
 -11   8  -1    0.20    0.11
 -11   8  -1    0.25    0.16
  11  -9   1    7.57    0.49
  11  -9   1    7.54    0.42
  11  -9   1    7.59    0.43
 -11   9  -1    7.44    0.43
 -11   9  -1    7.48    0.35
  11 -10   1    3.12    0.39
  11 -10   1    2.94    0.37
  11 -10   1    2.74    0.34
 -11  10  -1    3.24    0.29
 -11  10  -1    2.21    0.29
  11 -11   1    0.31    0.39
  11 -11   1    0.03    0.28
  11 -11   1   -0.03    0.25
 -11  11  -1    0.12    0.20
 -11  11  -1   -0.20    0.33
  11 -12   1    7.38    0.77
  11 -12   1    7.87    0.72
 -11  12  -1    8.35    0.48
  10  12   1   15.86    0.85
  10  12   1   14.37    0.94
 -10 -12  -1    0.14    0.36
  10  11   1    1.63    0.27
  10  11   1    1.61    0.33
 -10 -11  -1    0.19    0.29
  10  10   1    5.58    0.40
  10  10   1    5.87    0.47
 -10 -10  -1    5.65    0.44
  10   9   1    3.39    0.34
  10   9   1    3.22    0.34
  10   9   1    3.70    0.31
 -10  -9  -1    2.71    0.25
 -10  -9  -1    3.08    0.32
  10   8   1    2.94    0.36
  10   8   1    2.77    0.25
  10   8   1    3.00    0.28
 -10  -8  -1    2.94    0.29
 -10  -8  -1    2.82    0.21
  10   7   1    0.77    0.13
  10   7   1    0.77    0.12
 -10  -7  -1    0.74    0.13
 -10  -7  -1    0.58    0.14
  10   6   1   31.06    1.09
  10   6   1   31.90    1.09
 -10  -6  -1   30.16    1.03
  10   2   1    2.56    0.13
 -10  -2  -1    2.63    0.13
  10   1   1   41.32    1.39
 -10  -1  -1   40.86    1.37
  10   0   1    0.03    0.05
 -10   0  -1    0.07    0.05
  10  -1   1   46.64    1.58
  10  -2   1    2.69    0.15
  10  -3   1   50.28    1.70
 -10   3  -1   54.66    1.82
 -10   4  -1   15.57    0.54
  10  -5   1    0.61    0.10
  10  -5   1    0.52    0.10
  10  -5   1    0.49    0.09
 -10   5  -1    0.56    0.07
 -10   5  -1    0.56    0.11
  10  -6   1   30.73    1.08
  10  -6   1   31.19    1.08
  10  -6   1   31.30    1.08
 -10   6  -1   31.16    1.06
 -10   6  -1   30.83    1.08
  10  -7   1    0.75    0.16
  10  -7   1    0.66    0.13
  10  -7   1    0.81    0.14
 -10   7  -1    0.64    0.16
 -10   7  -1    0.92    0.14
 -10   7  -1    0.65    0.11
  10  -8   1    3.58    0.32
  10  -8   1    2.66    0.29
  10  -8   1    3.42    0.27
 -10   8  -1    3.39    0.35
 -10   8  -1    2.90    0.28
 -10   8  -1    3.26    0.22
  10  -9   1    3.30    0.31
  10  -9   1    3.11    0.40
  10  -9   1    3.35    0.32
 -10   9  -1    2.96    0.25
 -10   9  -1    3.11    0.33
  10 -10   1    5.74    0.43
  10 -10   1    5.70    0.41
  10 -10   1    4.93    0.52
 -10  10  -1    5.71    0.45
 -10  10  -1    6.18    0.35
  10 -11   1    1.61    0.29
  10 -11   1    1.79    0.27
  10 -11   1    1.90    0.40
 -10  11  -1    2.18    0.31
 -10  11  -1    1.57    0.34
  10 -12   1   14.81    0.75
  10 -12   1   16.00    0.80
  10 -12   1   14.13    1.01
   9  12   1    7.61    0.72
   9  12   1    7.29    0.57
  -9 -12  -1    0.36    0.35
   9  11   1    1.25    0.32
   9  11   1    1.43    0.27
  -9 -11  -1    1.57    0.29
   9  10   1   29.80    1.11
   9  10   1   30.41    1.09
   9  10   1   28.35    1.47
  -9 -10  -1   30.36    1.12
   9   9   1    2.12    0.28
   9   9   1    2.71    0.32
   9   9   1    2.52    0.33
  -9  -9  -1    2.48    0.30
   9   8   1   12.92    0.53
   9   8   1   13.20    0.55
   9   8   1   14.32    0.59
  -9  -8  -1   13.37    0.56
  -9  -8  -1   13.82    0.54
   9   7   1    0.41    0.13
   9   7   1    0.53    0.12
   9   7   1    0.75    0.19
  -9  -7  -1    0.41    0.13
  -9  -7  -1    0.42    0.10
  -9  -7  -1    0.04    0.11
   9   6   1    0.04    0.11
   9   6   1   -0.03    0.09
  -9  -6  -1    0.02    0.10
  -9  -6  -1   -0.03    0.07
  -9  -6  -1   -0.06    0.17
   9   5   1   11.23    0.42
  -9  -5  -1   10.66    0.39
  -9  -4  -1    7.21    0.27
  -9  -3  -1    9.38    0.35
   9   2   1   19.41    0.66
  -9  -2  -1   20.67    0.71
   9   1   1    8.64    0.31
  -9  -1  -1    8.49    0.31
   9   0   1    0.02    0.04
  -9   0  -1   -0.01    0.04
   9  -1   1    8.74    0.32
   9  -1   1    9.14    0.33
   9  -2   1   20.66    0.74
   9  -2   1   22.47    0.75
  -9   3  -1   11.01    0.38
   9  -4   1    7.65    0.31
   9  -4   1    8.02    0.30
  -9   4  -1    8.05    0.29
   9  -5   1   10.82    0.42
   9  -5   1   11.35    0.43
   9  -5   1   11.98    0.44
  -9   5  -1   11.66    0.42
  -9   5  -1   11.61    0.44
   9  -6   1    0.03    0.10
   9  -6   1   -0.01    0.11
   9  -6   1   -0.05    0.09
  -9   6  -1    0.03    0.10
  -9   6  -1    0.06    0.08
   9  -7   1    0.71    0.13
   9  -7   1    0.79    0.15
   9  -7   1    0.38    0.12
  -9   7  -1    0.40    0.10
  -9   7  -1    0.49    0.13
  -9   7  -1    0.53    0.15
   9  -8   1   13.96    0.56
   9  -8   1   13.57    0.55
   9  -8   1   14.25    0.58
  -9   8  -1   14.13    0.59
  -9   8  -1   13.13    0.52
  -9   8  -1   14.18    0.55
   9  -9   1    1.61    0.30
   9  -9   1    2.55    0.29
   9  -9   1    2.35    0.25
  -9   9  -1    1.66    0.22
  -9   9  -1    2.12    0.24
   9 -10   1   30.47    1.16
   9 -10   1   30.08    1.12
   9 -10   1   30.24    1.13
  -9  10  -1   29.83    1.07
  -9  10  -1   30.02    1.11
   9 -11   1    1.59    0.38
   9 -11   1    1.53    0.26
   9 -11   1    1.21    0.27
  -9  11  -1    1.69    0.39
  -9  11  -1    1.32    0.21
   9 -12   1    7.15    0.83
   9 -12   1    7.45    0.60
   9 -12   1    7.83    0.57
  -9  12  -1    7.38    0.47
  -9  12  -1    6.74    0.68
   8  12   1   16.68    0.77
   8  12   1   14.71    0.85
  -8 -12  -1    9.80    0.66
   8  11   1    1.13    0.36
   8  11   1    1.33    0.25
  -8 -11  -1    1.55    0.27
   8  10   1    0.05    0.19
   8  10   1    0.10    0.22
   8  10   1    0.14    0.50
  -8 -10  -1    0.02    0.20
   8   9   1    0.58    0.27
   8   9   1    0.76    0.19
   8   9   1    0.43    0.16
  -8  -9  -1    0.38    0.17
   8   8   1   10.97    0.52
   8   8   1   12.82    0.49
   8   8   1   10.52    0.47
  -8  -8  -1   12.35    0.49
  -8  -8  -1   11.33    0.50
   8   7   1    0.27    0.12
   8   7   1    0.12    0.15
   8   7   1    0.28    0.11
  -8  -7  -1    0.25    0.11
  -8  -7  -1    0.41    0.13
   8   6   1   14.75    0.55
   8   6   1   14.99    0.55
   8   6   1   14.72    0.54
   8   5   1    7.88    0.31
   8   5   1    7.68    0.31
  -8  -5  -1    7.78    0.30
  -8  -5  -1    7.52    0.29
  -8  -4  -1   30.96    1.06
  -8  -3  -1   32.21    1.08
   8   2   1    6.33    0.24
  -8  -2  -1    6.15    0.22
   8   1   1   17.00    0.58
  -8  -1  -1   17.26    0.59
   8   0   1    0.00    0.04
  -8   0  -1    0.01    0.04
   8  -1   1   18.03    0.62
   8  -1   1   18.33    0.62
   8  -2   1    7.19    0.27
   8  -2   1    6.89    0.27
  -8   2  -1    6.54    0.24
  -8   3  -1   35.34    1.18
   8  -4   1   35.57    1.20
   8  -4   1   33.92    1.20
   8  -4   1   36.70    1.20
  -8   4  -1   30.02    1.11
  -8   4  -1   34.48    1.10
  -8   4  -1   33.52    1.11
   8  -5   1    7.77    0.32
   8  -5   1    7.61    0.31
  -8   5  -1    7.97    0.31
  -8   5  -1    7.97    0.32
  -8   5  -1    7.84    0.30
   8  -6   1   13.90    0.54
   8  -6   1   14.78    0.53
   8  -6   1   14.03    0.53
  -8   6  -1   13.71    0.53
  -8   6  -1   14.04    0.50
  -8   6  -1   13.89    0.51
   8  -7   1    0.23    0.11
   8  -7   1    0.55    0.12
   8  -7   1    0.19    0.13
  -8   7  -1    0.47    0.10
  -8   7  -1    0.32    0.12
  -8   7  -1    0.31    0.14
   8  -8   1   11.86    0.50
   8  -8   1   11.27    0.48
   8  -8   1   11.00    0.48
  -8   8  -1   11.38    0.46
  -8   8  -1   12.20    0.49
  -8   8  -1   11.47    0.52
   8  -9   1    0.59    0.16
   8  -9   1    0.45    0.21
   8  -9   1    0.49    0.17
  -8   9  -1    0.39    0.19
  -8   9  -1    0.55    0.24
  -8   9  -1    0.66    0.15
   8 -10   1   -0.14    0.26
   8 -10   1   -0.15    0.20
   8 -10   1    0.00    0.18
  -8  10  -1    0.21    0.22
   8 -11   1    0.96    0.35
   8 -11   1    1.03    0.26
   8 -11   1    1.29    0.25
  -8  11  -1    1.49    0.22
  -8  11  -1    1.41    0.30
   8 -12   1   16.97    0.80
   8 -12   1   16.24    0.98
   8 -12   1   17.09    0.79
  -8  12  -1   17.26    0.84
  -8  12  -1   16.67    0.72
   7  13   1    1.34    0.46
  -7 -13  -1   -0.02    0.40
   7  12   1   -0.07    0.28
   7  12   1    0.01    0.38
  -7 -12  -1   -0.03    0.31
   7  11   1    2.04    0.32
   7  11   1    2.84    0.39
  -7 -11  -1    2.83    0.30
   7  10   1   14.59    0.66
   7  10   1   14.77    0.62
  -7 -10  -1   13.06    0.58
   7   9   1    1.45    0.27
   7   9   1    1.95    0.21
   7   9   1    1.40    0.18
  -7  -9  -1    1.65    0.19
  -7  -9  -1    1.97    0.23
   7   8   1   33.96    1.22
   7   8   1   34.53    1.24
   7   8   1   35.86    1.23
  -7  -8  -1   32.89    1.23
  -7  -8  -1   32.55    1.15
   7   7   1   24.52    0.88
   7   7   1   25.07    0.89
   7   7   1   25.03    0.90
  -7  -7  -1   23.40    0.83
  -7  -7  -1   23.16    0.83
   7   6   1    4.59    0.24
   7   6   1    4.75    0.25
   7   6   1    4.94    0.23
  -7  -6  -1    4.71    0.24
  -7  -6  -1    5.09    0.24
   7   5   1   52.42    1.75
   7   5   1   49.98    1.75
   7   5   1   53.19    1.75
  -7  -5  -1   49.87    1.68
   7   4   1   81.15    2.65
   7   4   1   80.50    2.64
   7   4   1   76.21    2.65
  -7  -4  -1   73.13    2.42
  -7  -4  -1   71.99    2.43
  -7  -3  -1   25.94    0.87
  -7  -2  -1   77.27    2.57
   7   1   1    8.04    0.28
  -7  -1  -1    8.49    0.30
   7   0   1    0.02    0.03
  -7   0  -1   -0.02    0.04
   7  -1   1    8.92    0.32
   7  -1   1    8.94    0.31
   7  -2   1   84.60    2.78
   7  -2   1   82.48    2.78
  -7   2  -1   89.47    2.97
   7  -3   1   28.04    0.96
   7  -3   1   28.63    0.96
  -7   3  -1   27.78    0.93
   7  -4   1   78.44    2.53
   7  -4   1   73.85    2.52
   7  -4   1   74.12    2.52
  -7   4  -1   79.72    2.66
   7  -5   1   48.46    1.71
   7  -5   1   51.26    1.71
   7  -5   1   51.92    1.71
  -7   5  -1   49.94    1.67
  -7   5  -1   50.24    1.68
  -7   5  -1   49.42    1.68
   7  -6   1    5.08    0.24
   7  -6   1    4.63    0.25
   7  -6   1    4.81    0.24
  -7   6  -1    4.91    0.24
  -7   6  -1    4.52    0.22
  -7   6  -1    4.67    0.25
   7  -7   1   23.77    0.86
   7  -7   1   23.52    0.85
   7  -7   1   24.34    0.86
  -7   7  -1   22.40    0.95
  -7   7  -1   25.15    0.85
   7  -8   1   33.20    1.20
   7  -8   1   35.07    1.20
   7  -8   1   33.63    1.20
  -7   8  -1   32.85    1.18
  -7   8  -1   34.26    1.19
   7  -9   1    2.00    0.23
   7  -9   1    1.67    0.19
   7  -9   1    2.41    0.27
  -7   9  -1    1.69    0.24
  -7   9  -1    2.13    0.29
   7 -10   1   15.15    0.67
   7 -10   1   14.42    0.63
   7 -10   1   13.56    0.71
  -7  10  -1   13.50    0.68
   7 -11   1    1.79    0.26
   7 -11   1    2.47    0.36
   7 -11   1    2.39    0.28
  -7  11  -1    2.53    0.31
   7 -12   1   -0.12    0.28
   7 -12   1   -0.09    0.28
   7 -12   1   -0.05    0.44
  -7  12  -1    0.03    0.34
   7 -13   1    1.71    0.36
   7 -13   1    0.96    0.39
  -7  13  -1    1.40    0.45
   6  13   1    1.87    0.37
  -6 -13  -1    1.69    0.41
   6  12   1    2.90    0.42
   6  12   1    3.17    0.33
  -6 -12  -1    2.62    0.34
   6  11   1    8.69    0.50
   6  11   1    8.54    0.58
  -6 -11  -1    7.69    0.58
   6  10   1    3.16    0.38
   6  10   1    3.50    0.40
  -6 -10  -1    3.49    0.35
   6   9   1   17.12    0.69
   6   9   1   17.36    0.67
   6   9   1   16.93    0.73
  -6  -9  -1   17.38    0.70
  -6  -9  -1   17.27    0.68
   6   8   1   11.64    0.47
   6   8   1   11.42    0.48
   6   8   1   11.47    0.52
  -6  -8  -1   10.99    0.46
  -6  -8  -1   10.73    0.47
   6   7   1   13.55    0.52
   6   7   1   13.35    0.51
   6   7   1   13.73    0.54
  -6  -7  -1   13.38    0.50
  -6  -7  -1   12.59    0.50
   6   6   1    1.09    0.14
   6   6   1    0.99    0.11
   6   6   1    1.05    0.12
  -6  -6  -1    0.85    0.10
  -6  -6  -1    0.93    0.10
   6   5   1   15.79    0.57
   6   5   1   16.18    0.57
   6   5   1   16.43    0.58
  -6  -5  -1   16.36    0.58
   6   4   1   55.70    1.83
   6   4   1   50.96    1.83
   6   4   1   57.37    1.84
  -6  -4  -1   54.54    1.83
  -6  -3  -1    2.66    0.12
  -6  -2  -1    3.89    0.15
   6   1   1  104.82    3.48
  -6  -1  -1  107.12    3.55
   6   0   1   -0.05    0.03
  -6   0  -1   -0.01    0.03
   6  -1   1  112.79    3.85
   6  -1   1  119.40    3.85
   6  -2   1    4.20    0.17
  -6   2  -1    4.09    0.15
   6  -3   1    2.76    0.13
   6  -3   1    3.06    0.13
  -6   3  -1    2.97    0.14
  -6   3  -1    3.15    0.13
   6  -4   1   57.33    1.82
   6  -4   1   55.84    1.83
   6  -4   1   49.91    1.84
  -6   4  -1   56.32    1.85
  -6   4  -1   54.61    1.86
  -6   4  -1   54.91    1.85
   6  -5   1   15.65    0.57
   6  -5   1   15.34    0.57
   6  -5   1   16.83    0.57
  -6   5  -1   16.16    0.58
  -6   5  -1   16.32    0.58
   6  -6   1    0.87    0.11
   6  -6   1    1.18    0.16
   6  -6   1    0.94    0.11
  -6   6  -1    1.21    0.15
  -6   6  -1    0.67    0.11
   6  -7   1   13.20    0.52
   6  -7   1   13.34    0.51
   6  -7   1   13.22    0.51
  -6   7  -1   12.53    0.50
  -6   7  -1   12.41    0.48
   6  -8   1   11.15    0.47
   6  -8   1   10.95    0.49
   6  -8   1   11.75    0.47
  -6   8  -1    9.80    0.43
  -6   8  -1   10.25    0.48
  -6   8  -1   11.31    0.45
   6  -9   1   15.76    0.65
   6  -9   1   16.67    0.65
   6  -9   1   16.64    0.67
  -6   9  -1   15.95    0.66
  -6   9  -1   17.89    0.71
  -6   9  -1   17.66    0.68
   6 -10   1    3.08    0.34
   6 -10   1    3.50    0.41
   6 -10   1    2.70    0.39
  -6  10  -1    3.75    0.34
  -6  10  -1    3.21    0.36
   6 -11   1    7.80    0.61
   6 -11   1    7.94    0.49
   6 -11   1    8.29    0.49
  -6  11  -1    9.21    0.55
   6 -12   1    2.46    0.33
   6 -12   1    2.69    0.61
   6 -12   1    2.71    0.32
  -6  12  -1    2.96    0.37
   6 -13   1    2.28    0.37
   6 -13   1    1.43    0.38
  -6  13  -1    2.22    0.45
   5  13   1    2.40    0.38
   5  13   1    2.23    0.55
  -5 -13  -1    3.37    0.42
   5  12   1    0.99    0.38
   5  12   1    1.52    0.29
  -5 -12  -1    1.19    0.30
   5  11   1    6.44    0.54
   5  11   1    6.65    0.44
  -5 -11  -1    6.85    0.47
   5  10   1   10.43    0.54
   5  10   1   10.16    0.49
  -5 -10  -1    9.89    0.49
   5   9   1   25.58    0.90
   5   9   1   23.11    0.96
   5   9   1   25.17    0.92
  -5  -9  -1   24.62    0.90
  -5  -9  -1   24.42    0.91
   5   8   1   22.38    0.78
   5   8   1   20.64    0.81
   5   8   1   20.67    0.78
  -5  -8  -1   19.60    0.72
  -5  -8  -1   19.23    0.72
   5   7   1    2.04    0.21
   5   7   1    1.84    0.18
   5   7   1    2.11    0.23
  -5  -7  -1    2.00    0.19
  -5  -7  -1    1.86    0.20
   5   6   1   56.89    2.06
   5   6   1   63.28    2.06
   5   6   1   63.04    2.06
  -5  -6  -1   59.19    2.03
  -5  -6  -1   61.25    2.03
   5   5   1   10.12    0.38
   5   5   1   10.05    0.37
   5   5   1    9.90    0.38
  -5  -5  -1    9.77    0.37
  -5  -5  -1    9.91    0.37
   5   4   1   46.05    1.55
   5   4   1   46.49    1.56
  -5  -4  -1   45.92    1.52
  -5  -4  -1   44.24    1.51
   5   3   1   94.13    3.15
   5   3   1   95.25    3.15
  -5  -2  -1  127.12    4.21
   5   1   1  153.91    5.10
  -5  -1  -1  158.56    5.25
   5   0   1   -0.01    0.03
  -5   0  -1    0.00    0.02
   5  -1   1  169.52    5.71
   5  -1   1  175.39    5.72
  -5   1  -1  178.51    5.91
   5  -2   1  133.85    4.47
   5  -2   1  135.95    4.47
  -5   2  -1  140.76    4.66
   5  -3   1   90.39    3.20
   5  -3   1   94.98    3.20
   5  -3   1  102.83    3.19
  -5   3  -1   92.60    3.01
  -5   3  -1   88.66    3.02
   5  -4   1   46.45    1.56
   5  -4   1   46.89    1.56
   5  -4   1   45.73    1.56
  -5   4  -1   45.20    1.50
  -5   4  -1   43.79    1.50
   5  -5   1    9.45    0.37
   5  -5   1   10.34    0.37
   5  -5   1    9.34    0.37
  -5   5  -1    9.68    0.36
  -5   5  -1    9.83    0.34
  -5   5  -1    8.48    0.41
   5  -6   1   64.07    2.10
   5  -6   1   61.72    2.10
   5  -6   1   60.74    2.10
  -5   6  -1   62.83    2.12
  -5   6  -1   64.51    2.12
  -5   6  -1   61.15    2.10
   5  -7   1    2.09    0.22
   5  -7   1    2.04    0.19
   5  -7   1    2.02    0.19
  -5   7  -1    2.05    0.21
  -5   7  -1    2.08    0.20
  -5   7  -1    2.13    0.18
   5  -8   1   19.92    0.75
   5  -8   1   21.44    0.77
   5  -8   1   20.05    0.76
  -5   8  -1   20.67    0.74
  -5   8  -1   20.41    0.72
  -5   8  -1   17.85    0.91
   5  -9   1   24.25    0.92
   5  -9   1   26.97    0.93
   5  -9   1   24.02    0.93
  -5   9  -1   23.92    0.87
  -5   9  -1   24.30    0.91
   5 -10   1    9.58    0.47
   5 -10   1    9.93    0.49
   5 -10   1    9.36    0.53
  -5  10  -1   11.16    0.51
  -5  10  -1    9.18    0.56
   5 -11   1    6.19    0.46
   5 -11   1    6.73    0.59
   5 -11   1    7.23    0.46
  -5  11  -1    6.13    0.48
   5 -12   1    1.20    0.29
   5 -12   1    1.41    0.29
   5 -12   1    1.25    0.43
  -5  12  -1    1.30    0.34
   5 -13   1    2.08    0.38
   5 -13   1    2.28    0.38
  -5  13  -1    2.37    0.44
   4  13   1    2.43    0.53
   4  13   1    2.37    0.38
  -4 -13  -1    1.91    0.39
   4  12   1   -0.09    0.36
   4  12   1    0.03    0.27
  -4 -12  -1    0.00    0.27
   4  11   1    1.55    0.24
   4  11   1    1.39    0.30
  -4 -11  -1    1.25    0.19
  -4 -11  -1    1.42    0.24
   4  10   1    0.63    0.18
   4  10   1    0.46    0.22
  -4 -10  -1    0.78    0.25
  -4 -10  -1    0.64    0.15
  -4 -10  -1    0.47    0.19
   4   9   1    6.22    0.37
   4   9   1    5.74    0.34
  -4  -9  -1    5.98    0.29
  -4  -9  -1    5.55    0.37
  -4  -9  -1    5.45    0.34
   4   8   1   33.47    1.21
   4   8   1   35.95    1.20
   4   8   1   32.88    1.19
  -4  -8  -1   33.35    1.10
  -4  -8  -1   32.50    1.13
  -4  -8  -1   29.91    1.21
   4   7   1    5.56    0.28
   4   7   1    5.52    0.27
   4   7   1    5.63    0.30
  -4  -7  -1    5.38    0.23
  -4  -7  -1    5.19    0.26
  -4  -7  -1    5.09    0.28
   4   6   1    3.58    0.20
   4   6   1    3.70    0.22
   4   6   1    3.63    0.21
  -4  -6  -1    3.60    0.17
  -4  -6  -1    3.81    0.20
  -4  -6  -1    3.58    0.20
   4   5   1    4.47    0.20
   4   5   1    3.86    0.19
   4   5   1    4.57    0.21
  -4  -5  -1    3.86    0.19
   4   4   1    2.92    0.15
   4   4   1    3.19    0.15
   4   4   1    3.38    0.15
  -4  -4  -1    3.39    0.15
  -4  -4  -1    3.04    0.15
   4   3   1    2.01    0.10
  -4  -2  -1  261.44    8.66
   4   1   1  248.41    8.22
  -4  -1  -1  254.58    8.43
   4   0   1   -0.01    0.02
  -4   0  -1    0.02    0.02
   4  -1   1  279.22    9.35
   4  -1   1  285.38    9.34
  -4   1  -1  296.15    9.80
   4  -2   1  275.66    9.23
   4  -2   1  282.00    9.23
  -4   2  -1  276.84    9.32
  -4   2  -1  286.12    9.32
   4  -3   1    1.86    0.10
   4  -3   1    2.26    0.11
  -4   3  -1    1.80    0.10
   4  -4   1    3.08    0.15
   4  -4   1    3.33    0.16
  -4   4  -1    3.39    0.16
  -4   4  -1    3.03    0.14
   4  -5   1    4.24    0.20
   4  -5   1    3.96    0.19
   4  -5   1    4.34    0.20
  -4   5  -1    4.15    0.20
  -4   5  -1    3.67    0.19
  -4   5  -1    4.04    0.18
   4  -6   1    3.45    0.20
   4  -6   1    3.80    0.21
   4  -6   1    3.67    0.20
  -4   6  -1    3.81    0.19
  -4   6  -1    3.55    0.21
  -4   6  -1    3.81    0.20
   4  -7   1    5.05    0.26
   4  -7   1    5.72    0.29
   4  -7   1    5.10    0.26
  -4   7  -1    5.31    0.28
  -4   7  -1    5.18    0.27
  -4   7  -1    5.35    0.26
   4  -8   1   34.04    1.20
   4  -8   1   33.77    1.20
   4  -8   1   34.62    1.20
  -4   8  -1   34.01    1.18
  -4   8  -1   34.25    1.20
  -4   8  -1   33.75    1.19
   4  -9   1    5.85    0.34
   4  -9   1    5.80    0.38
   4  -9   1    5.81    0.34
  -4   9  -1    5.71    0.39
  -4   9  -1    6.24    0.35
  -4   9  -1    5.16    0.34
   4 -10   1    0.78    0.24
   4 -10   1    0.67    0.19
   4 -10   1    0.28    0.18
  -4  10  -1    0.41    0.20
  -4  10  -1    0.48    0.24
   4 -11   1    1.43    0.24
   4 -11   1    1.56    0.25
   4 -11   1    1.60    0.33
  -4  11  -1    1.52    0.27
   4 -12   1    0.19    0.27
   4 -12   1    0.01    0.26
   4 -12   1   -0.06    0.40
  -4  12  -1    0.20    0.31
   4 -13   1    3.11    0.38
   4 -13   1    2.53    0.38
  -4  13  -1    2.81    0.43
   3  13   1    9.59    0.67
  -3 -13  -1    9.39    0.69
   3  12   1    3.24    0.33
   3  12   1    2.68    0.44
  -3 -12  -1    2.31    0.31
  -3 -12  -1    2.75    0.37
   3  11   1   19.33    0.94
   3  11   1   19.76    0.85
  -3 -11  -1   19.73    0.75
  -3 -11  -1   19.38    0.80
   3  10   1    4.09    0.34
   3  10   1    4.80    0.40
  -3 -10  -1    4.20    0.35
  -3 -10  -1    4.66    0.30
  -3 -10  -1    4.21    0.41
   3   9   1   15.13    0.68
   3   9   1   14.84    0.77
   3   9   1   13.98    0.58
  -3  -9  -1   15.59    0.60
  -3  -9  -1   14.46    0.61
  -3  -9  -1   14.72    0.57
   3   8   1    0.62    0.20
   3   8   1    0.50    0.13
   3   8   1    0.58    0.14
  -3  -8  -1    0.57    0.11
  -3  -8  -1    0.32    0.13
  -3  -8  -1    0.32    0.14
   3   7   1   10.85    0.44
   3   7   1   11.70    0.45
   3   7   1   11.11    0.46
  -3  -7  -1   10.57    0.39
  -3  -7  -1   10.66    0.41
  -3  -7  -1    9.79    0.41
   3   6   1    1.26    0.15
   3   6   1    1.39    0.15
  -3  -6  -1    1.26    0.12
  -3  -6  -1    1.37    0.14
  -3  -6  -1    1.06    0.11
   3   5   1   11.98    0.46
   3   5   1   12.98    0.46
  -3  -5  -1   11.75    0.45
  -3  -5  -1   12.67    0.43
  -3  -5  -1   12.42    0.45
   3   4   1   26.77    0.91
   3   4   1   27.34    0.91
   3   4   1   25.86    0.91
  -3  -4  -1   26.58    0.92
  -3  -4  -1   26.89    0.92
  -3  -4  -1   27.25    0.91
   3   3   1   74.15    2.44
   3   3   1   73.00    2.44
   3   3   1   72.67    2.44
  -3  -3  -1   71.00    2.37
  -3  -3  -1   71.51    2.37
   3   2   1  136.95    4.36
   3   2   1  125.71    4.35
  -3  -2  -1  132.05    4.38
   3   1   1   59.29    1.97
  -3  -1  -1   58.78    1.95
   3   0   1   -0.01    0.02
  -3   0  -1   -0.03    0.02
   3  -1   1   64.39    2.13
  -3   1  -1   65.70    2.18
   3  -2   1  130.99    4.25
   3  -2   1  125.34    4.25
  -3   2  -1  113.86    3.98
  -3   2  -1  126.34    3.98
   3  -3   1   73.55    2.42
   3  -3   1   71.14    2.42
   3  -3   1   73.03    2.42
  -3   3  -1   74.10    2.44
  -3   3  -1   73.37    2.44
  -3   3  -1   72.40    2.44
   3  -4   1   27.29    0.91
   3  -4   1   27.12    0.91
   3  -4   1   25.82    0.91
  -3   4  -1   26.52    0.91
  -3   4  -1   26.97    0.90
  -3   4  -1   26.62    0.91
   3  -5   1   12.91    0.45
   3  -5   1   11.79    0.45
   3  -5   1   12.14    0.45
  -3   5  -1   12.72    0.47
  -3   5  -1   12.78    0.47
  -3   5  -1   12.94    0.46
   3  -6   1    1.27    0.14
   3  -6   1    1.41    0.14
   3  -6   1    1.15    0.16
  -3   6  -1    1.28    0.14
  -3   6  -1    1.25    0.14
   3  -7   1   10.84    0.44
   3  -7   1   10.84    0.44
   3  -7   1   11.41    0.43
  -3   7  -1    9.95    0.41
  -3   7  -1   10.41    0.41
  -3   7  -1   10.10    0.40
   3  -8   1    0.45    0.13
   3  -8   1    0.58    0.13
   3  -8   1    0.48    0.14
  -3   8  -1    0.40    0.13
  -3   8  -1    0.44    0.15
  -3   8  -1    0.53    0.14
   3  -9   1   15.40    0.61
   3  -9   1   14.88    0.63
   3  -9   1   15.21    0.60
  -3   9  -1   14.26    0.59
  -3   9  -1   14.51    0.59
  -3   9  -1   15.08    0.62
   3 -10   1    4.58    0.34
   3 -10   1    4.97    0.36
   3 -10   1    5.00    0.42
  -3  10  -1    3.91    0.38
  -3  10  -1    4.40    0.36
   3 -11   1   20.32    0.82
   3 -11   1   20.66    0.89
   3 -11   1   20.30    0.83
  -3  11  -1   20.83    0.84
  -3  11  -1   20.48    1.00
   3 -12   1    2.62    0.31
   3 -12   1    2.38    0.31
   3 -12   1    1.87    0.42
  -3  12  -1    2.40    0.33
   3 -13   1    9.95    0.67
   3 -13   1   10.52    0.70
  -3  13  -1    8.76    0.83
   2  13   1   11.13    0.70
  -2 -13  -1   10.33    0.69
  -2 -13  -1    9.31    0.59
   2  12   1    4.74    0.48
   2  12   1    3.69    0.43
  -2 -12  -1    5.05    0.43
  -2 -12  -1    4.82    0.49
   2  11   1    9.58    0.51
   2  11   1    8.41    0.58
  -2 -11  -1    8.11    0.44
  -2 -11  -1    8.78    0.49
   2  10   1    5.63    0.36
   2  10   1    5.34    0.42
  -2 -10  -1    5.67    0.44
  -2 -10  -1    5.34    0.37
  -2 -10  -1    5.47    0.33
   2   9   1    1.19    0.22
   2   9   1    0.94    0.16
   2   9   1    0.84    0.18
  -2  -9  -1    0.75    0.16
  -2  -9  -1    0.81    0.14
  -2  -9  -1    0.79    0.19
   2   8   1    0.32    0.29
   2   8   1    0.35    0.12
   2   8   1    0.29    0.13
  -2  -8  -1    0.30    0.14
  -2  -8  -1    0.20    0.12
  -2  -8  -1    0.16    0.12
   2   7   1    1.02    0.12
   2   7   1    0.90    0.14
   2   7   1    0.94    0.12
  -2  -7  -1    1.02    0.12
  -2  -7  -1    1.17    0.15
  -2  -7  -1    1.23    0.14
   2   6   1    0.57    0.10
   2   6   1    0.75    0.11
   2   6   1    0.62    0.09
  -2  -6  -1    0.45    0.08
  -2  -6  -1    0.71    0.08
  -2  -6  -1    0.42    0.10
   2   5   1  134.78    4.38
   2   5   1  130.30    4.38
   2   5   1  129.44    4.38
  -2  -5  -1  128.51    4.22
  -2  -5  -1  126.92    4.21
  -2  -5  -1  124.17    4.22
   2   4   1    8.94    0.33
   2   4   1    8.55    0.33
   2   4   1    9.54    0.33
  -2  -4  -1    8.78    0.33
  -2  -4  -1    9.33    0.34
  -2  -4  -1    9.37    0.34
   2   3   1    0.14    0.04
   2   3   1    0.18    0.04
   2   3   1    0.16    0.04
  -2  -3  -1    0.08    0.03
  -2  -3  -1    0.16    0.04
  -2  -3  -1    0.17    0.04
   2   2   1   30.20    1.04
   2   2   1   31.52    1.03
   2   2   1   31.02    1.03
  -2  -2  -1   30.78    1.03
  -2  -2  -1   30.49    1.03
   2   1   1   11.37    0.38
   2   0   1    0.01    0.01
  -2   0  -1    0.01    0.01
   2  -1   1   10.97    0.37
  -2   1  -1   10.34    0.36
  -2   1  -1   10.75    0.35
   2  -2   1   27.90    0.99
   2  -2   1   30.30    0.99
   2  -2   1   30.32    0.99
  -2   2  -1   31.93    1.05
  -2   2  -1   30.87    1.05
  -2   2  -1   31.50    1.05
   2  -3   1    0.15    0.04
   2  -3   1    0.11    0.04
   2  -3   1    0.07    0.04
  -2   3  -1    0.12    0.04
  -2   3  -1    0.18    0.04
  -2   3  -1    0.25    0.04
   2  -4   1   10.31    0.36
   2  -4   1    9.69    0.36
  -2   4  -1    9.66    0.36
  -2   4  -1    9.84    0.35
  -2   4  -1    9.80    0.36
   2  -5   1  130.51    4.21
   2  -5   1  128.12    4.21
   2  -5   1  120.45    4.21
  -2   5  -1  129.38    4.28
  -2   5  -1  130.50    4.28
  -2   5  -1  125.39    4.28
   2  -6   1    0.61    0.09
   2  -6   1    0.76    0.10
  -2   6  -1    0.47    0.09
  -2   6  -1    0.51    0.10
  -2   6  -1    0.57    0.10
   2  -7   1    0.78    0.11
   2  -7   1    1.03    0.12
   2  -7   1    1.12    0.13
  -2   7  -1    0.86    0.12
  -2   7  -1    0.98    0.13
  -2   7  -1    0.83    0.12
   2  -8   1    0.18    0.12
   2  -8   1    0.20    0.12
   2  -8   1    0.04    0.14
  -2   8  -1    0.20    0.14
  -2   8  -1    0.08    0.14
  -2   8  -1    0.28    0.12
   2  -9   1    0.95    0.16
   2  -9   1    1.18    0.19
   2  -9   1    0.81    0.16
  -2   9  -1    0.74    0.18
  -2   9  -1    0.92    0.19
  -2   9  -1    0.66    0.17
   2 -10   1    5.64    0.37
   2 -10   1    5.98    0.35
   2 -10   1    4.68    0.45
  -2  10  -1    5.25    0.38
  -2  10  -1    5.73    0.44
   2 -11   1    8.88    0.50
   2 -11   1    8.52    0.48
  -2  11  -1    8.24    0.58
  -2  11  -1    8.80    0.50
   2 -12   1    5.52    0.57
   2 -12   1    4.03    0.47
  -2  12  -1    4.58    0.51
   2 -13   1   10.53    0.69
   2 -13   1   10.03    0.66
  -2  13  -1    9.40    0.71
   1  13   1    0.57    0.35
  -1 -13  -1    1.13    0.35
  -1 -13  -1    0.78    0.31
   1  12   1    0.61    0.28
   1  12   1    0.77    0.38
  -1 -12  -1    0.34    0.27
  -1 -12  -1    0.69    0.25
   1  11   1    0.45    0.22
   1  11   1    0.18    0.28
  -1 -11  -1    0.14    0.21
  -1 -11  -1    0.26    0.30
  -1 -11  -1    0.13    0.19
   1  10   1    0.11    0.22
   1  10   1    0.02    0.17
  -1 -10  -1   -0.04    0.17
  -1 -10  -1    0.09    0.16
  -1 -10  -1    0.22    0.24
   1   9   1   15.89    0.62
   1   9   1   15.03    0.65
   1   9   1   15.99    0.64
  -1  -9  -1   14.57    0.67
  -1  -9  -1   15.89    0.60
  -1  -9  -1   16.63    0.62
   1   8   1    0.01    0.16
   1   8   1   -0.08    0.13
   1   8   1   -0.07    0.11
  -1  -8  -1   -0.04    0.19
  -1  -8  -1    0.01    0.10
  -1  -8  -1   -0.13    0.13
   1   7   1    1.13    0.13
   1   7   1    1.32    0.15
   1   7   1    1.39    0.16
  -1  -7  -1    1.32    0.15
  -1  -7  -1    1.25    0.17
  -1  -7  -1    1.35    0.14
   1   6   1   10.21    0.41
   1   6   1   10.57    0.40
   1   6   1   10.63    0.41
  -1  -6  -1   10.46    0.40
  -1  -6  -1   10.39    0.39
  -1  -6  -1   10.50    0.41
   1   5   1  100.43    3.29
   1   5   1   96.34    3.29
  -1  -5  -1   96.69    3.21
  -1  -5  -1   95.26    3.21
  -1  -5  -1   96.56    3.21
   1   4   1    3.50    0.16
   1   4   1    3.62    0.16
   1   4   1    3.36    0.16
  -1  -4  -1    3.73    0.16
  -1  -4  -1    3.53    0.16
  -1  -4  -1    4.05    0.17
   1   3   1  227.50    7.26
   1   3   1  217.46    7.25
   1   3   1  211.51    7.25
  -1  -3  -1  217.24    6.98
  -1  -3  -1  208.26    6.97
  -1  -3  -1  205.66    6.97
   1   2   1   58.17    1.97
   1   2   1   57.65    1.97
   1   2   1   61.47    1.97
  -1  -2  -1   57.24    1.89
  -1  -2  -1   56.79    1.88
  -1  -2  -1   55.92    1.89
   1   1   1    6.17    0.21
  -1  -1  -1    6.39    0.22
  -1  -1  -1    6.79    0.22
   1  -1   1    6.38    0.22
   1  -1   1    6.45    0.22
  -1   1  -1    6.95    0.23
  -1   1  -1    6.53    0.23
   1  -2   1   56.17    1.84
   1  -2   1   54.25    1.84
  -1   2  -1   55.81    1.87
  -1   2  -1   57.21    1.87
  -1   2  -1   55.84    1.87
   1  -3   1  211.12    7.09
   1  -3   1  216.69    7.09
  -1   3  -1  214.86    7.08
  -1   3  -1  215.01    7.08
  -1   3  -1  210.83    7.08
   1  -4   1    3.90    0.16
   1  -4   1    3.32    0.16
   1  -4   1    3.65    0.16
  -1   4  -1    3.65    0.16
  -1   4  -1    3.63    0.16
   1  -5   1  100.15    3.28
   1  -5   1   96.01    3.27
   1  -5   1   97.95    3.27
  -1   5  -1   96.87    3.22
  -1   5  -1   94.94    3.21
  -1   5  -1   96.81    3.21
   1  -6   1   10.02    0.39
   1  -6   1    9.97    0.39
   1  -6   1    9.81    0.39
  -1   6  -1    9.71    0.39
  -1   6  -1   10.22    0.39
  -1   6  -1   10.56    0.39
   1  -7   1    1.25    0.18
   1  -7   1    1.34    0.17
   1  -7   1    1.34    0.16
  -1   7  -1    1.66    0.17
  -1   7  -1    1.45    0.18
   1  -8   1    0.01    0.14
   1  -8   1    0.08    0.11
   1  -8   1   -0.12    0.11
  -1   8  -1    0.08    0.13
  -1   8  -1   -0.08    0.12
  -1   8  -1   -0.08    0.14
   1  -9   1   15.54    0.63
   1  -9   1   16.23    0.63
   1  -9   1   15.53    0.61
  -1   9  -1   15.45    0.63
  -1   9  -1   15.59    0.64
  -1   9  -1   15.61    0.62
   1 -10   1    0.04    0.22
   1 -10   1    0.09    0.17
   1 -10   1    0.00    0.17
  -1  10  -1    0.18    0.18
  -1  10  -1    0.03    0.21
   1 -11   1    0.36    0.29
   1 -11   1    0.13    0.21
   1 -11   1    0.28    0.21
  -1  11  -1    0.30    0.28
  -1  11  -1    0.19    0.23
   1 -12   1    0.73    0.28
   1 -12   1    1.12    0.28
  -1  12  -1    0.83    0.30
   1 -13   1    0.74    0.34
   1 -13   1    0.97    0.33
  -1  13  -1    0.16    0.36
   0  13   1   -0.30    0.35
   0 -13  -1    0.26    0.34
   0 -13  -1    0.02    0.30
   0  12   1    0.69    0.52
   0  12   1    0.07    0.38
   0 -12  -1    0.67    0.27
   0 -12  -1    0.79    0.25
   0  11   1   -0.20    0.21
   0  11   1    0.11    0.29
   0 -11  -1   -0.15    0.29
   0 -11  -1   -0.07    0.21
   0 -11  -1    0.14    0.20
   0  10   1   11.86    0.58
   0  10   1   12.17    0.54
   0 -10  -1   11.47    0.58
   0 -10  -1   12.28    0.54
   0 -10  -1   11.66    0.51
   0   9   1   -0.06    0.14
   0   9   1    0.07    0.18
   0   9   1    0.13    0.17
   0  -9  -1   -0.20    0.13
   0  -9  -1   -0.14    0.13
   0  -9  -1    0.13    0.17
   0   8   1   17.33    0.68
   0   8   1   18.62    0.69
   0   8   1   18.01    0.67
   0  -8  -1   17.51    0.66
   0  -8  -1   17.67    0.65
   0  -8  -1   16.57    0.64
   0   7   1   -0.10    0.10
   0   7   1   -0.05    0.09
   0   7   1    0.08    0.12
   0  -7  -1   -0.09    0.09
   0  -7  -1    0.05    0.09
   0  -7  -1    0.01    0.11
   0   6   1    9.56    0.38
   0   6   1    9.14    0.38
   0   6   1    9.42    0.36
   0  -6  -1    8.92    0.36
   0  -6  -1    9.13    0.35
   0  -6  -1    9.22    0.36
   0   5   1   -0.02    0.06
   0   5   1   -0.03    0.06
   0   5   1   -0.05    0.07
   0  -5  -1   -0.02    0.06
   0  -5  -1   -0.02    0.06
   0  -5  -1    0.04    0.06
   0   4   1    3.14    0.16
   0   4   1    3.42    0.15
   0  -4  -1    3.20    0.16
   0  -4  -1    3.70    0.16
   0  -4  -1    3.52    0.16
   0   3   1    0.00    0.04
   0   3   1    0.00    0.04
   0   3   1   -0.04    0.04
   0  -3  -1   -0.01    0.04
   0  -3  -1   -0.02    0.04
   0  -3  -1   -0.01    0.04
   0   2   1  216.79    7.03
   0   2   1  209.89    7.03
   0   2   1  209.78    7.03
   0  -2  -1  207.15    6.91
   0  -2  -1  214.83    6.91
   0  -2  -1  204.09    6.91
   0   1   1    0.00    0.01
   0   1   1   -0.01    0.01
   0  -1  -1    0.01    0.01
   0  -1  -1    0.03    0.01
   0  -1  -1    0.01    0.01
   0  -1   1   -0.01    0.01
   0  -1   1    0.02    0.01
   0  -1   1    0.01    0.01
   0   1  -1    0.01    0.01
   0   1  -1   -0.02    0.01
   0   1  -1    0.04    0.01
   0  -2   1  207.44    6.97
   0  -2   1  214.44    6.97
   0  -2   1  209.31    6.97
   0   2  -1  207.34    7.00
   0   2  -1  209.14    7.00
   0   2  -1  217.07    7.00
   0  -3   1    0.01    0.04
   0  -3   1    0.00    0.04
   0  -3   1   -0.01    0.04
   0   3  -1    0.00    0.03
   0   3  -1    0.00    0.04
   0   3  -1    0.03    0.04
   0  -4   1    3.32    0.15
   0  -4   1    3.37    0.15
   0  -4   1    3.23    0.15
   0   4  -1    3.36    0.15
   0   4  -1    3.31    0.15
   0   4  -1    3.15    0.15
   0  -5   1    0.05    0.06
   0  -5   1    0.03    0.06
   0  -5   1    0.00    0.06
   0   5  -1   -0.02    0.07
   0   5  -1    0.05    0.06
   0   5  -1   -0.01    0.06
   0  -6   1    9.72    0.37
   0  -6   1    9.22    0.37
   0  -6   1    9.51    0.37
   0   6  -1    9.01    0.36
   0   6  -1    9.05    0.36
   0   6  -1    9.58    0.37
   0  -7   1    0.10    0.09
   0  -7   1    0.02    0.09
   0   7  -1    0.16    0.10
   0   7  -1   -0.03    0.11
   0   7  -1    0.08    0.10
   0  -8   1   17.26    0.64
   0  -8   1   15.31    0.62
   0  -8   1   17.47    0.63
   0   8  -1   16.96    0.67
   0   8  -1   18.46    0.67
   0  -9   1   -0.07    0.17
   0  -9   1   -0.05    0.13
   0  -9   1   -0.01    0.14
   0   9  -1    0.01    0.18
   0   9  -1   -0.08    0.16
   0   9  -1    0.01    0.14
   0 -10   1   12.64    0.53
   0 -10   1   12.18    0.55
   0 -10   1   11.89    0.58
   0  10  -1   11.99    0.77
   0  10  -1   12.98    0.56
   0 -11   1   -0.04    0.29
   0 -11   1   -0.07    0.21
   0 -11   1   -0.14    0.20
   0  11  -1   -0.33    0.42
   0  11  -1    0.07    0.22
   0 -12   1    0.91    0.28
   0 -12   1    0.64    0.26
   0  12  -1    0.74    0.33
   0 -13   1   -0.04    0.32
   0 -13   1    0.00    0.34
   0  13  -1    0.07    0.35
  -1  13   1    0.65    0.37
   1 -13  -1    0.58    0.33
   1 -13  -1    0.96    0.32
  -1  12   1    0.53    0.28
   1 -12  -1    0.85    0.26
   1 -12  -1    0.44    0.27
  -1  11   1    0.27    0.29
  -1  11   1    0.31    0.23
   1 -11  -1    0.32    0.20
   1 -11  -1    0.31    0.30
   1 -11  -1    0.10    0.20
  -1  10   1   -0.05    0.22
  -1  10   1    0.00    0.18
   1 -10  -1   -0.02    0.16
   1 -10  -1   -0.07    0.22
   1 -10  -1    0.17    0.17
  -1   9   1   16.71    0.65
  -1   9   1   15.46    0.62
  -1   9   1   15.32    0.64
   1  -9  -1   15.62    0.64
   1  -9  -1   16.77    0.62
   1  -9  -1   14.74    0.61
  -1   8   1   -0.01    0.14
  -1   8   1   -0.02    0.12
  -1   8   1    0.03    0.13
   1  -8  -1   -0.06    0.11
   1  -8  -1    0.00    0.14
   1  -8  -1    0.03    0.11
  -1   7   1    0.94    0.12
  -1   7   1    1.38    0.14
  -1   7   1    1.33    0.14
   1  -7  -1    1.22    0.15
   1  -7  -1    1.08    0.13
   1  -7  -1    1.53    0.16
  -1   6   1   10.52    0.41
  -1   6   1   10.60    0.40
  -1   6   1   10.50    0.41
   1  -6  -1   10.25    0.40
   1  -6  -1   10.87    0.41
  -1   5   1   97.47    3.22
  -1   5   1   95.84    3.22
  -1   5   1   95.84    3.22
   1  -5  -1   98.19    3.23
   1  -5  -1   95.14    3.22
   1  -5  -1   96.26    3.23
  -1   4   1    3.72    0.16
  -1   4   1    4.02    0.17
  -1   4   1    3.67    0.17
   1  -4  -1    4.04    0.17
   1  -4  -1    3.91    0.17
  -1   3   1  216.78    7.00
  -1   3   1  208.17    7.00
  -1   3   1  208.49    7.00
   1  -3  -1  215.69    7.12
   1  -3  -1  217.81    7.12
   1  -3  -1  210.41    7.12
  -1   2   1   58.15    1.88
  -1   2   1   55.41    1.88
  -1   2   1   55.51    1.88
   1  -2  -1   57.36    1.88
   1  -2  -1   57.48    1.88
   1  -2  -1   54.56    1.88
  -1   1   1    6.58    0.22
  -1   1   1    6.08    0.22
   1  -1  -1    6.30    0.22
   1  -1  -1    6.60    0.22
   1  -1  -1    6.14    0.22
  -1  -1   1    6.36    0.22
  -1  -1   1    6.40    0.22
  -1  -1   1    6.49    0.22
   1   1  -1    6.18    0.22
   1   1  -1    6.44    0.22
   1   1  -1    6.45    0.22
  -1  -2   1   50.07    1.76
  -1  -2   1   55.39    1.76
   1   2  -1   56.56    1.91
   1   2  -1   56.30    1.91
   1   2  -1   59.34    1.91
  -1  -3   1  208.29    7.02
  -1  -3   1  205.12    7.02
  -1  -3   1  221.52    7.02
   1   3  -1  219.35    7.27
   1   3  -1  219.13    7.27
   1   3  -1  219.03    7.27
  -1  -4   1    4.28    0.17
  -1  -4   1    3.54    0.16
  -1  -4   1    3.63    0.17
   1   4  -1    3.99    0.17
   1   4  -1    3.53    0.17
  -1  -5   1   95.46    3.21
  -1  -5   1   95.33    3.21
  -1  -5   1   97.60    3.21
   1   5  -1   95.66    3.23
   1   5  -1   99.39    3.23
   1   5  -1   94.60    3.22
  -1  -6   1   10.43    0.41
  -1  -6   1   10.40    0.41
  -1  -6   1   11.10    0.40
   1   6  -1   10.74    0.40
   1   6  -1   10.77    0.40
   1   6  -1    9.95    0.41
  -1  -7   1    1.20    0.13
  -1  -7   1    1.24    0.16
   1   7  -1    1.14    0.14
   1   7  -1    1.45    0.17
   1   7  -1    0.96    0.12
  -1  -8   1   -0.01    0.11
  -1  -8   1    0.04    0.13
  -1  -8   1    0.03    0.11
   1   8  -1   -0.01    0.14
   1   8  -1   -0.16    0.11
   1   8  -1    0.09    0.17
  -1  -9   1   15.91    0.61
  -1  -9   1   15.85    0.62
  -1  -9   1   15.48    0.63
   1   9  -1   15.81    0.65
   1   9  -1   16.03    0.64
   1   9  -1   15.43    0.62
  -1 -10   1    0.04    0.18
  -1 -10   1    0.09    0.16
  -1 -10   1    0.03    0.22
   1  10  -1    0.07    0.21
   1  10  -1   -0.06    0.18
  -1 -11   1    0.11    0.22
  -1 -11   1    0.39    0.20
  -1 -11   1    0.19    0.30
   1  11  -1    0.40    0.23
   1  11  -1    0.36    0.27
  -1 -12   1    0.67    0.29
  -1 -12   1    0.70    0.25
   1  12  -1    0.82    0.29
   1  12  -1    0.66    0.37
  -1 -13   1    0.63    0.35
  -1 -13   1    0.67    0.31
   1  13  -1    0.77    0.36
  -2  13   1   10.08    0.71
   2 -13  -1   10.40    0.65
   2 -13  -1    9.77    0.67
  -2  12   1    4.11    0.48
   2 -12  -1    3.72    0.47
  -2  11   1    9.42    0.62
  -2  11   1    8.97    0.51
   2 -11  -1    7.82    0.60
   2 -11  -1    7.97    0.46
   2 -11  -1    8.03    0.47
  -2  10   1    5.01    0.44
  -2  10   1    6.40    0.38
   2 -10  -1    5.52    0.35
   2 -10  -1    5.51    0.36
  -2   9   1    0.68    0.16
  -2   9   1    0.88    0.19
  -2   9   1    0.62    0.19
   2  -9  -1    1.15    0.20
   2  -9  -1    0.81    0.15
   2  -9  -1    0.67    0.15
  -2   8   1    0.09    0.14
  -2   8   1    0.04    0.14
  -2   8   1    0.24    0.12
   2  -8  -1    0.26    0.15
   2  -8  -1    0.13    0.11
   2  -8  -1    0.24    0.12
  -2   7   1    0.85    0.13
  -2   7   1    0.81    0.12
  -2   7   1    1.38    0.17
   2  -7  -1    1.01    0.12
   2  -7  -1    0.99    0.14
   2  -7  -1    1.09    0.12
  -2   6   1    0.45    0.09
  -2   6   1    0.34    0.08
  -2   6   1    0.52    0.10
   2  -6  -1    0.71    0.09
   2  -6  -1    0.54    0.10
  -2   5   1  129.86    4.32
  -2   5   1  127.85    4.31
  -2   5   1  130.84    4.31
   2  -5  -1  116.82    4.14
   2  -5  -1  129.73    4.14
   2  -5  -1  126.21    4.14
  -2   4   1    9.06    0.35
  -2   4   1    9.75    0.34
  -2   4   1    9.36    0.34
   2  -4  -1    9.67    0.35
   2  -4  -1    9.63    0.35
   2  -4  -1    9.33    0.35
  -2   3   1    0.16    0.04
  -2   3   1    0.20    0.04
  -2   3   1    0.15    0.04
   2  -3  -1    0.13    0.04
   2  -3  -1    0.15    0.04
   2  -3  -1    0.12    0.04
  -2   2   1   30.46    1.02
  -2   2   1   30.42    1.02
   2  -2  -1   31.81    1.04
   2  -2  -1   30.01    1.04
   2  -2  -1   31.63    1.04
  -2   1   1   10.65    0.36
  -2   1   1   10.94    0.37
   2  -1  -1   10.53    0.36
   2  -1  -1   11.05    0.36
  -2  -1   1   11.11    0.37
   2   1  -1   10.69    0.36
  -2  -2   1   31.19    1.00
  -2  -2   1   27.74    1.00
  -2  -2   1   30.69    1.00
   2   2  -1   31.50    1.07
   2   2  -1   32.34    1.07
  -2  -3   1   -0.01    0.04
  -2  -3   1    0.04    0.04
  -2  -3   1    0.11    0.04
   2   3  -1    0.05    0.04
   2   3  -1    0.16    0.05
   2   3  -1    0.11    0.04
  -2  -4   1    9.90    0.35
  -2  -4   1    9.74    0.35
  -2  -4   1    9.57    0.36
   2   4  -1   10.20    0.35
   2   4  -1    9.11    0.35
  -2  -5   1  128.13    4.26
  -2  -5   1  126.36    4.25
  -2  -5   1  128.59    4.25
   2   5  -1  128.95    4.37
   2   5  -1  130.50    4.37
   2   5  -1  134.40    4.37
  -2  -6   1    0.46    0.08
  -2  -6   1    0.45    0.09
  -2  -6   1    0.40    0.08
   2   6  -1    0.63    0.11
   2   6  -1    0.66    0.09
   2   6  -1    0.42    0.09
  -2  -7   1    1.11    0.12
  -2  -7   1    0.89    0.11
  -2  -7   1    0.79    0.12
   2   7  -1    1.25    0.17
   2   7  -1    1.35    0.18
   2   7  -1    1.05    0.14
  -2  -8   1    0.38    0.14
  -2  -8   1    0.29    0.12
  -2  -8   1    0.11    0.11
   2   8  -1    0.19    0.13
   2   8  -1    0.30    0.12
   2   8  -1    0.13    0.16
  -2  -9   1    1.05    0.19
  -2  -9   1    0.91    0.15
  -2  -9   1    0.92    0.16
   2   9  -1    1.62    0.20
   2   9  -1    0.89    0.21
   2   9  -1    1.05    0.17
  -2 -10   1    5.27    0.38
  -2 -10   1    4.61    0.42
  -2 -10   1    5.62    0.33
   2  10  -1    5.50    0.42
   2  10  -1    5.22    0.37
  -2 -11   1    9.10    0.50
  -2 -11   1    7.94    0.45
   2  11  -1    8.00    0.56
   2  11  -1    8.88    0.50
  -2 -12   1    3.93    0.42
  -2 -12   1    3.96    0.49
   2  12  -1    3.93    0.43
   2  12  -1    4.90    0.49
  -2 -13   1    9.34    0.63
  -2 -13   1   11.07    0.71
   2  13  -1   10.39    0.70
  -3  13   1   10.44    0.72
   3 -13  -1    9.50    0.64
   3 -13  -1    8.71    0.65
  -3  12   1    3.03    0.35
   3 -12  -1    2.66    0.31
   3 -12  -1    1.89    0.45
   3 -12  -1    2.86    0.31
  -3  11   1   22.36    0.85
  -3  11   1   19.61    0.91
   3 -11  -1   21.25    0.82
   3 -11  -1   19.08    0.89
   3 -11  -1   20.82    0.82
  -3  10   1    4.78    0.65
  -3  10   1    4.36    0.35
   3 -10  -1    3.95    0.41
   3 -10  -1    3.93    0.33
   3 -10  -1    4.30    0.33
  -3   9   1   14.63    0.68
  -3   9   1   14.33    0.58
  -3   9   1   14.49    0.59
   3  -9  -1   15.32    0.61
   3  -9  -1   15.73    0.65
   3  -9  -1   15.92    0.62
  -3   8   1    0.63    0.15
  -3   8   1    0.50    0.18
  -3   8   1    0.53    0.15
   3  -8  -1    0.54    0.12
   3  -8  -1    0.39    0.12
  -3   7   1   10.01    0.43
  -3   7   1   10.68    0.42
  -3   7   1   10.75    0.42
   3  -7  -1   10.78    0.44
   3  -7  -1   10.22    0.42
   3  -7  -1   11.09    0.42
  -3   6   1    1.53    0.17
  -3   6   1    1.37    0.14
  -3   6   1    1.32    0.15
   3  -6  -1    1.28    0.14
   3  -6  -1    1.27    0.16
   3  -6  -1    1.43    0.14
  -3   5   1   12.57    0.45
  -3   5   1   12.00    0.45
  -3   5   1   12.45    0.45
   3  -5  -1   12.92    0.46
   3  -5  -1   12.81    0.46
   3  -5  -1   12.21    0.46
  -3   4   1   25.56    0.88
  -3   4   1   26.40    0.89
  -3   4   1   25.86    0.88
   3  -4  -1   27.82    0.95
   3  -4  -1   29.19    0.95
   3  -4  -1   26.51    0.95
  -3   3   1   66.74    2.37
  -3   3   1   75.71    2.38
  -3   3   1   71.19    2.37
   3  -3  -1   72.63    2.36
   3  -3  -1   70.36    2.36
   3  -3  -1   69.13    2.36
  -3   2   1  125.09    4.22
  -3   2   1  134.54    4.21
  -3   2   1  121.56    4.21
   3  -2  -1  127.18    4.24
   3  -2  -1  128.25    4.24
  -3   1   1   64.10    2.13
  -3   1   1   64.48    2.13
   3  -1  -1   64.27    2.13
   3  -1  -1   63.90    2.13
   3   0  -1    0.00    0.02
   3   2  -1  134.96    4.44
   3   2  -1  130.72    4.44
   3   2  -1  136.01    4.44
  -3  -3   1   71.69    2.43
  -3  -3   1   74.33    2.43
  -3  -3   1   72.84    2.42
   3   3  -1   72.25    2.44
   3   3  -1   73.56    2.44
   3   3  -1   73.86    2.44
  -3  -4   1   26.96    0.91
  -3  -4   1   27.13    0.92
  -3  -4   1   26.57    0.91
   3   4  -1   28.72    0.95
   3   4  -1   27.27    0.95
   3   4  -1   27.89    0.95
  -3  -5   1   12.44    0.43
  -3  -5   1   11.97    0.44
  -3  -5   1   11.46    0.43
   3   5  -1   12.80    0.47
   3   5  -1   12.72    0.47
   3   5  -1   13.08    0.47
  -3  -6   1    1.25    0.13
  -3  -6   1    1.37    0.15
  -3  -6   1    1.27    0.14
   3   6  -1    1.28    0.16
   3   6  -1    1.31    0.14
   3   6  -1    1.49    0.15
  -3  -7   1   10.29    0.40
  -3  -7   1   10.13    0.41
  -3  -7   1   10.41    0.42
   3   7  -1   10.52    0.42
   3   7  -1   10.17    0.43
   3   7  -1   10.54    0.42
  -3  -8   1    0.45    0.11
  -3  -8   1    0.58    0.13
  -3  -8   1    0.62    0.14
   3   8  -1    0.41    0.14
   3   8  -1    0.82    0.13
  -3  -9   1   13.45    0.74
  -3  -9   1   14.74    0.60
  -3  -9   1   14.94    0.61
   3   9  -1   14.51    0.62
   3   9  -1   14.74    0.61
  -3 -10   1    3.75    0.36
  -3 -10   1    4.69    0.42
  -3 -10   1    4.52    0.30
   3  10  -1    4.25    0.39
   3  10  -1    4.03    0.34
  -3 -11   1   21.04    0.85
  -3 -11   1   21.03    0.80
   3  11  -1   19.69    0.83
   3  11  -1   20.57    0.86
  -3 -12   1    2.47    0.27
  -3 -12   1    2.38    0.33
   3  12  -1    2.56    0.32
  -3 -13   1   10.00    0.72
   3  13  -1    9.34    0.68
  -4  13   1    2.69    0.43
   4 -13  -1    3.20    0.39
   4 -13  -1    3.28    0.39
  -4  12   1    0.54    0.30
   4 -12  -1    0.25    0.43
   4 -12  -1    0.09    0.27
   4 -12  -1    0.07    0.25
  -4  11   1    1.00    0.25
   4 -11  -1    1.36    0.24
   4 -11  -1    1.59    0.32
   4 -11  -1    1.65    0.24
  -4  10   1    0.44    0.19
  -4  10   1    0.79    0.25
   4 -10  -1    0.82    0.19
   4 -10  -1    0.24    0.24
   4 -10  -1    0.52    0.18
  -4   9   1    5.70    0.34
  -4   9   1    5.92    0.36
  -4   9   1    5.86    0.40
   4  -9  -1    5.58    0.33
   4  -9  -1    5.45    0.33
   4  -9  -1    6.15    0.39
  -4   8   1   33.99    1.19
  -4   8   1   35.72    1.21
  -4   8   1   32.69    1.19
   4  -8  -1   34.74    1.21
   4  -8  -1   35.90    1.22
   4  -8  -1   33.04    1.21
  -4   7   1    4.94    0.26
  -4   7   1    5.11    0.26
  -4   7   1    5.56    0.29
   4  -7  -1    6.03    0.30
   4  -7  -1    5.24    0.27
   4  -7  -1    5.91    0.28
  -4   6   1    3.53    0.22
  -4   6   1    3.77    0.20
  -4   6   1    3.81    0.20
   4  -6  -1    3.43    0.19
   4  -6  -1    3.34    0.19
   4  -6  -1    3.57    0.21
  -4   5   1    3.86    0.19
  -4   5   1    3.97    0.19
  -4   5   1    4.23    0.20
   4  -5  -1    4.00    0.20
   4  -5  -1    4.07    0.19
  -4   4   1    2.87    0.15
  -4   4   1    2.94    0.13
   4  -4  -1    3.05    0.15
   4  -4  -1    3.25    0.15
   4  -4  -1    3.34    0.15
  -4   3   1    2.05    0.11
  -4   3   1    1.88    0.09
   4  -3  -1    2.02    0.11
   4  -3  -1    2.05    0.10
   4  -3  -1    2.01    0.11
  -4   2   1  276.59    9.21
  -4   2   1  279.84    9.21
   4  -2  -1  268.84    9.15
   4  -2  -1  283.88    9.15
  -4   1   1  296.36    9.81
   4  -1  -1  287.86    9.53
   4   0  -1    0.02    0.02
   4   1  -1  256.50    8.49
  -4  -2   1  266.45    8.82
   4   2  -1  263.81    9.12
   4   2  -1  287.27    9.12
  -4  -3   1    1.97    0.10
   4   3  -1    1.94    0.10
   4   3  -1    2.06    0.10
  -4  -4   1    3.19    0.15
  -4  -4   1    2.79    0.14
   4   4  -1    3.25    0.15
   4   4  -1    3.40    0.16
  -4  -5   1    3.92    0.17
  -4  -5   1    4.03    0.19
  -4  -5   1    4.35    0.20
   4   5  -1    4.54    0.21
   4   5  -1    4.35    0.20
   4   5  -1    4.02    0.20
  -4  -6   1    3.73    0.20
  -4  -6   1    3.44    0.20
  -4  -6   1    3.15    0.17
   4   6  -1    3.64    0.22
   4   6  -1    3.42    0.21
   4   6  -1    3.68    0.20
  -4  -7   1    4.87    0.27
  -4  -7   1    5.28    0.26
  -4  -7   1    5.30    0.24
   4   7  -1    5.86    0.31
   4   7  -1    5.25    0.27
   4   7  -1    5.46    0.28
  -4  -8   1   34.91    1.19
  -4  -8   1   33.55    1.17
  -4  -8   1   33.33    1.20
   4   8  -1   34.88    1.24
   4   8  -1   35.05    1.22
   4   8  -1   34.56    1.22
  -4  -9   1    5.70    0.29
  -4  -9   1    5.83    0.38
  -4  -9   1    6.11    0.35
   4   9  -1    6.20    0.51
   4   9  -1    6.28    0.38
  -4 -10   1    0.70    0.20
  -4 -10   1    0.41    0.23
  -4 -10   1    0.59    0.16
   4  10  -1    0.51    0.21
   4  10  -1    0.63    0.19
  -4 -11   1    1.71    0.26
   4  11  -1    1.49    0.25
   4  11  -1    1.30    0.28
  -4 -12   1    0.23    0.23
  -4 -12   1    0.07    0.29
   4  12  -1    0.05    0.28
   4  12  -1    0.09    0.36
  -4 -13   1    2.70    0.41
   4  13  -1    2.44    0.54
   4  13  -1    2.41    0.39
  -5  13   1    2.12    0.41
   5 -13  -1    2.35    0.37
   5 -13  -1    2.60    0.38
  -5  12   1    1.53    0.33
   5 -12  -1    0.84    0.43
   5 -12  -1    1.17    0.29
   5 -12  -1    0.94    0.27
  -5  11   1    6.31    0.48
   5 -11  -1    5.89    0.57
   5 -11  -1    6.08    0.43
   5 -11  -1    5.96    0.48
  -5  10   1   10.31    0.49
  -5  10   1    8.94    0.55
   5 -10  -1    9.30    0.55
   5 -10  -1    9.57    0.47
   5 -10  -1    9.68    0.47
  -5   9   1   25.17    0.91
  -5   9   1   24.60    0.94
  -5   9   1   24.90    0.91
   5  -9  -1   23.25    0.91
   5  -9  -1   25.96    0.93
   5  -9  -1   24.98    0.90
  -5   8   1   19.50    0.86
  -5   8   1   20.70    0.74
  -5   8   1   19.51    0.73
   5  -8  -1   21.27    0.78
   5  -8  -1   20.75    0.77
   5  -8  -1   20.26    0.76
  -5   7   1    2.00    0.23
  -5   7   1    2.08    0.18
  -5   7   1    1.74    0.18
   5  -7  -1    1.97    0.19
   5  -7  -1    1.92    0.18
   5  -7  -1    2.09    0.21
  -5   6   1   63.28    2.10
  -5   6   1   61.24    2.08
  -5   6   1   61.69    2.09
   5  -6  -1   56.62    2.00
   5  -6  -1   59.60    2.00
   5  -6  -1   61.27    2.00
  -5   5   1    8.93    0.37
  -5   5   1    9.37    0.34
  -5   5   1    9.69    0.35
   5  -5  -1   10.59    0.38
   5  -5  -1    9.64    0.37
   5  -5  -1    9.21    0.37
  -5   4   1   44.17    1.49
  -5   4   1   44.29    1.49
   5  -4  -1   45.26    1.51
   5  -4  -1   44.99    1.51
   5  -4  -1   43.80    1.50
  -5   3   1   93.24    3.07
  -5   3   1   90.67    3.07
  -5   3   1   92.99    3.07
   5  -3  -1   95.96    3.11
   5  -3  -1   93.93    3.13
   5  -3  -1   90.69    3.11
  -5   2   1  133.79    4.47
  -5   2   1  135.49    4.46
   5  -2  -1  133.40    4.51
   5  -2  -1  133.84    4.51
   5  -2  -1  140.56    4.51
  -5   1   1  182.46    6.04
   5  -1  -1  177.45    5.88
   5   0  -1    0.00    0.02
  -5  -1   1  161.02    5.33
   5   1  -1  163.51    5.42
  -5  -3   1   92.57    3.08
   5   3  -1   94.41    3.20
   5   3  -1   98.37    3.20
   5   3  -1   95.74    3.20
  -5  -4   1   45.92    1.50
  -5  -4   1   43.29    1.50
   5   4  -1   47.36    1.56
   5   4  -1   46.29    1.56
   5   4  -1   45.27    1.56
  -5  -5   1    9.47    0.36
  -5  -5   1    9.54    0.36
   5   5  -1    9.85    0.38
   5   5  -1   10.06    0.38
   5   5  -1   10.06    0.37
  -5  -6   1   64.00    2.13
  -5  -6   1   62.85    2.14
   5   6  -1   62.85    2.11
   5   6  -1   62.16    2.11
   5   6  -1   62.48    2.11
  -5  -7   1    2.22    0.21
  -5  -7   1    1.64    0.19
   5   7  -1    2.05    0.20
   5   7  -1    1.65    0.23
   5   7  -1    1.61    0.18
  -5  -8   1   20.26    0.74
  -5  -8   1   19.73    0.74
  -5  -8   1   19.84    0.70
   5   8  -1   21.61    0.78
   5   8  -1   20.59    0.79
   5   8  -1   21.79    0.81
  -5  -9   1   23.72    0.91
  -5  -9   1   25.15    0.91
   5   9  -1   25.94    0.95
  -5 -10   1    9.25    0.50
   5  10  -1    9.87    0.51
   5  10  -1    9.33    0.48
  -5 -11   1    6.43    0.48
   5  11  -1    6.08    0.53
   5  11  -1    6.95    0.46
  -5 -12   1    1.44    0.31
   5  12  -1    1.54    0.30
   5  12  -1    1.45    0.38
  -5 -13   1    2.63    0.43
   5  13  -1    1.77    0.52
   5  13  -1    2.13    0.39
  -6  13   1    1.68    0.45
   6 -13  -1    2.31    0.39
   6 -13  -1    2.59    0.38
  -6  12   1    2.43    0.35
   6 -12  -1    2.82    0.32
   6 -12  -1    2.76    0.48
   6 -12  -1    2.97    0.33
  -6  11   1    9.50    0.55
   6 -11  -1    8.16    0.49
   6 -11  -1    9.53    0.51
   6 -11  -1    8.02    0.74
  -6  10   1    3.47    0.36
  -6  10   1    2.68    0.30
   6 -10  -1    3.55    0.33
   6 -10  -1    3.51    0.44
  -6   9   1   16.83    0.65
  -6   9   1   15.97    0.69
  -6   9   1   16.45    0.66
   6  -9  -1   16.36    0.64
   6  -9  -1   16.92    0.64
   6  -9  -1   14.47    0.88
  -6   8   1   11.00    0.50
  -6   8   1   11.41    0.47
  -6   8   1   11.55    0.46
   6  -8  -1   11.38    0.49
   6  -8  -1   11.06    0.46
   6  -8  -1   10.99    0.46
  -6   7   1   12.39    0.49
  -6   7   1   13.31    0.51
   6  -7  -1   13.33    0.52
   6  -7  -1   14.15    0.52
   6  -7  -1   13.26    0.53
  -6   6   1    0.71    0.10
  -6   6   1    0.86    0.12
   6  -6  -1    0.91    0.11
   6  -6  -1    1.00    0.12
   6  -6  -1    1.26    0.15
  -6   5   1   15.98    0.57
  -6   5   1   15.46    0.56
   6  -5  -1   16.22    0.57
   6  -5  -1   16.01    0.57
   6  -5  -1   15.63    0.57
  -6   4   1   55.12    1.83
  -6   4   1   53.80    1.84
  -6   4   1   55.37    1.84
   6  -4  -1   52.91    1.86
   6  -4  -1   55.47    1.84
   6  -4  -1   55.52    1.84
  -6   3   1    2.82    0.12
  -6   3   1    2.57    0.13
  -6   2   1    3.93    0.15
   6  -2  -1    4.69    0.19
  -6   1   1  123.45    4.09
   6  -1  -1  118.55    3.93
   6   0  -1   -0.01    0.03
  -6  -1   1  106.03    3.52
   6   1  -1  107.79    3.57
  -6  -3   1    2.78    0.13
   6   3  -1    2.96    0.13
   6   3  -1    2.90    0.13
   6   4  -1   57.41    1.83
   6   4  -1   49.25    1.84
   6   4  -1   57.28    1.83
  -6  -5   1   15.53    0.57
  -6  -5   1   16.15    0.56
   6   5  -1   17.53    0.59
   6   5  -1   16.30    0.59
   6   5  -1   15.78    0.59
  -6  -6   1    0.96    0.11
  -6  -6   1    0.86    0.10
   6   6  -1    1.25    0.15
   6   6  -1    1.07    0.13
   6   6  -1    0.92    0.11
  -6  -7   1   13.13    0.51
  -6  -7   1   13.65    0.52
   6   7  -1   13.03    0.51
   6   7  -1   12.85    0.53
   6   7  -1   13.71    0.51
  -6  -8   1   11.14    0.46
  -6  -8   1   10.37    0.46
   6   8  -1   11.55    0.47
   6   8  -1   11.70    0.52
   6   8  -1   10.75    0.47
  -6  -9   1   17.67    0.67
  -6  -9   1   16.16    0.68
   6   9  -1   17.11    0.77
   6   9  -1   16.03    0.66
  -6 -10   1    3.57    0.37
   6  10  -1    3.31    0.32
  -6 -11   1    8.69    0.54
   6  11  -1    8.94    0.56
   6  11  -1    8.43    0.51
  -6 -12   1    2.76    0.35
   6  12  -1    2.30    0.46
  -6 -13   1    1.84    0.42
   6  13  -1    1.86    0.39
   6  13  -1    1.69    0.67
  -7  13   1    1.05    0.44
   7 -13  -1    1.20    0.35
   7 -13  -1    1.56    0.38
  -7  12   1    0.04    0.34
   7 -12  -1    0.07    0.50
   7 -12  -1    0.34    0.29
   7 -12  -1    0.06    0.27
  -7  11   1    2.20    0.28
   7 -11  -1    2.22    0.25
   7 -11  -1    2.81    0.40
   7 -11  -1    2.09    0.37
  -7  10   1   14.90    0.64
   7 -10  -1   13.80    0.68
   7 -10  -1   14.55    0.62
  -7   9   1    1.68    0.24
  -7   9   1    1.73    0.20
   7  -9  -1    1.67    0.19
   7  -9  -1    1.85    0.19
   7  -9  -1    1.85    0.23
  -7   8   1   32.87    1.19
  -7   8   1   33.76    1.17
   7  -8  -1   32.90    1.15
   7  -8  -1   35.10    1.17
   7  -8  -1   30.30    1.16
  -7   7   1   23.59    0.90
  -7   7   1   24.69    0.86
   7  -7  -1   24.04    0.85
   7  -7  -1   23.11    0.85
   7  -7  -1   24.15    0.86
  -7   6   1    5.03    0.24
  -7   6   1    4.44    0.26
  -7   6   1    4.95    0.23
   7  -6  -1    4.69    0.25
   7  -6  -1    4.51    0.23
   7  -6  -1    4.61    0.23
  -7   5   1   50.90    1.72
  -7   5   1   51.51    1.71
  -7   5   1   50.47    1.72
   7  -5  -1   51.53    1.73
   7  -5  -1   50.54    1.73
   7  -5  -1   51.10    1.72
  -7   4   1   79.25    2.59
  -7   4   1   72.20    2.59
  -7   4   1   81.45    2.61
   7  -4  -1   73.85    2.52
   7  -4  -1   76.66    2.52
  -7   3   1   27.90    0.94
  -7   3   1   26.55    0.94
  -7   3   1   28.68    0.93
   7  -3  -1   27.44    0.94
   7  -3  -1   28.22    0.94
   7  -3  -1   27.88    0.95
  -7   2   1   88.31    2.93
   7  -2  -1   83.44    2.78
   7  -1  -1    8.97    0.32
   7  -1  -1    9.00    0.32
   7   0  -1    0.00    0.03
   7   0  -1    0.01    0.03
   7   1  -1    8.59    0.30
  -7  -2   1   75.32    2.50
  -7  -3   1   26.46    0.89
  -7  -4   1   51.39    1.76
   7   4  -1   78.26    2.71
   7   4  -1   80.70    2.71
   7   4  -1   84.39    2.71
  -7  -5   1   26.07    0.90
   7   5  -1   48.53    1.66
   7   5  -1   48.08    1.66
   7   5  -1   50.30    1.66
  -7  -6   1    4.95    0.23
  -7  -6   1    4.54    0.24
   7   6  -1    4.66    0.24
   7   6  -1    4.70    0.23
   7   6  -1    4.92    0.26
  -7  -7   1   23.70    0.83
  -7  -7   1   22.86    0.83
   7   7  -1   22.81    0.86
   7   7  -1   25.35    0.86
   7   7  -1   24.56    0.88
  -7  -8   1   33.30    1.17
  -7  -8   1   33.05    1.19
   7   8  -1   34.60    1.20
   7   8  -1   34.57    1.23
   7   8  -1   33.79    1.21
  -7  -9   1    1.51    0.21
  -7  -9   1    1.83    0.20
   7   9  -1    1.95    0.27
   7   9  -1    1.87    0.20
  -7 -10   1   14.48    0.64
   7  10  -1   14.82    0.64
   7  10  -1   14.67    0.63
  -7 -11   1    1.89    0.29
   7  11  -1    2.12    0.31
   7  11  -1    2.85    0.40
  -7 -12   1   -0.02    0.32
   7  12  -1   -0.16    0.37
   7  12  -1    0.01    0.29
  -7 -13   1   -0.33    0.41
   7  13  -1    0.90    0.41
  -8  12   1   17.45    0.85
  -8  12   1   16.91    0.73
   8 -12  -1   15.90    0.99
   8 -12  -1   16.72    0.77
   8 -12  -1   16.67    0.80
  -8  11   1    1.42    0.29
  -8  11   1    1.18    0.22
   8 -11  -1    1.76    0.27
   8 -11  -1    1.31    0.24
   8 -11  -1    1.28    0.36
  -8  10   1    0.08    0.22
  -8  10   1   -0.25    0.16
   8 -10  -1    0.14    0.18
   8 -10  -1    0.32    0.27
   8 -10  -1   -0.03    0.20
  -8   9   1    0.42    0.15
  -8   9   1    0.63    0.18
  -8   9   1    0.55    0.23
   8  -9  -1    0.49    0.16
   8  -9  -1    0.48    0.21
   8  -9  -1    0.69    0.18
  -8   8   1   12.63    0.48
  -8   8   1   11.24    0.53
  -8   8   1   11.98    0.49
   8  -8  -1   12.04    0.53
   8  -8  -1   11.90    0.50
   8  -8  -1   11.90    0.49
  -8   7   1    0.31    0.12
  -8   7   1    0.27    0.10
  -8   7   1    0.20    0.14
   8  -7  -1    0.24    0.10
   8  -7  -1    0.39    0.12
   8  -7  -1    0.36    0.14
  -8   6   1   13.17    0.49
  -8   6   1   13.64    0.52
  -8   6   1   13.69    0.50
   8  -6  -1   12.69    0.51
   8  -6  -1   14.49    0.52
   8  -6  -1   14.56    0.53
  -8   5   1    7.93    0.31
  -8   5   1    7.92    0.30
  -8   5   1    7.94    0.33
   8  -5  -1    7.85    0.32
   8  -5  -1    7.97    0.31
   8  -5  -1    7.66    0.32
  -8   4   1   33.68    1.16
  -8   4   1   35.16    1.17
   8  -4  -1   32.93    1.16
   8  -4  -1   35.30    1.16
  -8   3   1   34.62    1.16
   8  -3  -1   34.94    1.18
   8  -3  -1   35.25    1.19
  -8   2   1    7.63    0.27
   8  -2  -1    6.97    0.27
   8  -1  -1   19.03    0.64
   8  -1  -1   18.32    0.64
   8   0  -1    0.02    0.04
   8   0  -1    0.00    0.04
  -8  -1   1   17.34    0.59
   8   1  -1   18.21    0.62
   8   2  -1    6.55    0.24
   8   4  -1   36.49    1.20
   8   4  -1   36.22    1.20
   8   4  -1   34.03    1.20
  -8  -5   1    7.94    0.30
   8   5  -1    7.77    0.32
   8   5  -1    8.19    0.32
   8   5  -1    8.26    0.33
  -8  -6   1   14.29    0.52
  -8  -6   1   13.44    0.51
   8   6  -1   14.85    0.53
   8   6  -1   14.20    0.53
   8   6  -1   14.02    0.54
  -8  -7   1    0.20    0.12
  -8  -7   1    0.31    0.12
   8   7  -1    0.35    0.11
   8   7  -1    0.47    0.12
   8   7  -1    0.27    0.16
  -8  -8   1   12.03    0.49
  -8  -8   1   11.36    0.49
   8   8  -1   12.09    0.50
   8   8  -1   11.89    0.49
   8   8  -1   12.20    0.55
  -8  -9   1    0.53    0.18
   8   9  -1    0.33    0.17
   8   9  -1    0.71    0.26
  -8 -10   1   -0.13    0.21
   8  10  -1    0.11    0.19
   8  10  -1    0.31    0.22
  -8 -11   1    1.67    0.29
   8  11  -1    1.80    0.27
   8  11  -1    1.49    0.31
  -8 -12   1   15.19    1.15
   8  12  -1   15.11    0.87
   8  12  -1   16.31    0.77
  -9  12   1    7.31    0.66
  -9  12   1    8.14    0.48
   9 -12  -1    7.01    0.88
   9 -12  -1    8.65    0.57
   9 -12  -1    7.47    0.61
  -9  11   1    1.69    0.31
  -9  11   1    1.17    0.21
   9 -11  -1    1.23    0.28
   9 -11  -1    1.14    0.25
   9 -11  -1    1.53    0.38
  -9  10   1   30.42    1.13
  -9  10   1   31.00    1.09
   9 -10  -1   29.47    1.07
   9 -10  -1   30.07    1.09
   9 -10  -1   26.87    1.20
  -9   9   1    2.31    0.31
  -9   9   1    2.84    0.25
   9  -9  -1    1.93    0.25
   9  -9  -1    2.00    0.28
  -9   8   1   13.70    0.58
  -9   8   1   12.72    0.51
  -9   8   1   13.95    0.54
   9  -8  -1   14.26    0.59
   9  -8  -1   14.78    0.56
   9  -8  -1   12.77    0.55
  -9   7   1    0.74    0.16
  -9   7   1    0.60    0.12
  -9   7   1    0.65    0.11
   9  -7  -1    0.56    0.12
   9  -7  -1    0.59    0.13
   9  -7  -1    0.31    0.15
  -9   6   1    0.03    0.09
  -9   6   1   -0.08    0.08
   9  -6  -1    0.00    0.10
   9  -6  -1   -0.03    0.11
   9  -6  -1    0.08    0.09
  -9   5   1   11.67    0.44
  -9   5   1   11.09    0.41
   9  -5  -1   11.67    0.41
   9  -5  -1   11.45    0.42
   9  -5  -1    9.40    0.44
  -9   4   1    7.65    0.28
  -9   4   1    7.32    0.29
  -9   4   1    7.68    0.30
   9  -4  -1    7.59    0.30
   9  -4  -1    7.74    0.30
   9  -4  -1    8.03    0.31
  -9   3   1   11.11    0.39
  -9   2   1   22.39    0.76
   9  -2  -1   20.79    0.72
   9  -1  -1    9.25    0.33
   9  -1  -1    8.82    0.33
   9   0  -1    0.03    0.05
   9   0  -1    0.03    0.05
  -9  -1   1    8.76    0.32
   9   1  -1    9.05    0.32
  -9  -2   1   21.36    0.73
   9   5  -1   11.92    0.44
   9   5  -1   12.34    0.45
   9   5  -1   11.49    0.44
  -9  -6   1    0.07    0.15
   9   6  -1    0.04    0.09
   9   6  -1    0.03    0.09
   9   6  -1    0.10    0.12
  -9  -7   1    0.75    0.13
  -9  -7   1    0.75    0.13
   9   7  -1    0.58    0.17
   9   7  -1    0.48    0.11
   9   7  -1    0.68    0.13
  -9  -8   1   13.16    0.54
  -9  -8   1   13.26    0.54
   9   8  -1   13.39    0.62
   9   8  -1   14.10    0.56
   9   8  -1   14.60    0.56
  -9  -9   1    2.63    0.32
   9   9  -1    2.42    0.31
   9   9  -1    2.27    0.30
  -9 -10   1   29.66    1.11
   9  10  -1   29.58    1.09
   9  10  -1   29.47    1.10
  -9 -11   1    1.06    0.29
   9  11  -1    1.24    0.30
   9  11  -1    1.55    0.28
  -9 -12   1   -0.22    0.36
   9  12  -1    7.14    0.72
   9  12  -1    8.13    0.60
  10 -12  -1   14.48    0.79
  10 -12  -1   15.99    0.76
 -10  11   1    1.41    0.32
 -10  11   1    1.92    0.22
  10 -11  -1    2.10    0.26
  10 -11  -1    1.94    0.30
  10 -11  -1    1.31    0.40
 -10  10   1    5.19    0.44
 -10  10   1    5.16    0.33
  10 -10  -1    6.17    0.40
  10 -10  -1    5.48    0.54
  10 -10  -1    5.97    0.43
 -10   9   1    3.14    0.32
 -10   9   1    2.61    0.28
  10  -9  -1    2.33    0.28
  10  -9  -1    3.60    0.32
  10  -9  -1    2.59    0.29
 -10   8   1    3.15    0.23
 -10   8   1    2.79    0.27
 -10   8   1    3.62    0.36
  10  -8  -1    3.09    0.26
  10  -8  -1    2.80    0.33
  10  -8  -1    3.29    0.27
 -10   7   1    0.86    0.17
 -10   7   1    0.70    0.13
 -10   7   1    0.61    0.11
  10  -7  -1    0.92    0.16
  10  -7  -1    0.95    0.15
  10  -7  -1    0.84    0.13
 -10   6   1   30.76    1.07
 -10   6   1   30.45    1.05
  10  -6  -1   30.59    1.06
  10  -6  -1   31.09    1.08
  10  -6  -1   30.54    1.07
 -10   5   1    0.55    0.08
 -10   5   1    0.58    0.11
 -10   5   1    0.48    0.09
  10  -5  -1    0.67    0.10
  10  -5  -1    0.67    0.11
  10  -5  -1    0.47    0.09
 -10   4   1   15.38    0.53
  10  -4  -1   16.70    0.58
  10  -4  -1   15.71    0.57
 -10   3   1   54.08    1.81
  10  -2  -1    2.86    0.16
  10  -1  -1   42.62    1.43
  10   0  -1   -0.03    0.05
 -10  -1   1   40.84    1.38
 -10  -2   1    2.42    0.12
  10   2  -1    2.26    0.12
  10   5  -1    0.65    0.11
  10   6  -1   32.60    1.10
  10   6  -1   31.64    1.09
  10   6  -1   30.56    1.09
 -10  -7   1    0.78    0.13
  10   7  -1    0.84    0.18
  10   7  -1    0.74    0.14
  10   7  -1    0.59    0.12
 -10  -8   1    3.25    0.29
 -10  -8   1    2.51    0.28
  10   8  -1    3.43    0.39
  10   8  -1    3.44    0.28
  10   8  -1    3.23    0.27
 -10  -9   1    3.06    0.35
  10   9  -1    3.33    0.47
  10   9  -1    3.33    0.33
  10   9  -1    2.98    0.31
 -10 -10   1    5.31    0.45
  10  10  -1    5.02    0.40
  10  10  -1    5.56    0.44
 -10 -11   1    0.93    0.31
  10  11  -1    2.13    0.29
  10  11  -1    1.90    0.32
 -10 -12   1   -0.18    0.37
  10  12  -1   14.42    0.94
  10  12  -1   17.42    0.83
  11 -12  -1    7.51    0.74
  11 -12  -1    7.06    0.79
 -11  11   1   -0.03    0.19
 -11  11   1    0.31    0.33
  11 -11  -1   -0.19    0.27
  11 -11  -1   -0.10    0.41
  11 -11  -1   -0.09    0.25
 -11  10   1    2.95    0.29
 -11  10   1    2.81    0.30
  11 -10  -1    3.07    0.40
  11 -10  -1    2.44    0.34
  11 -10  -1    2.97    0.36
 -11   9   1    7.30    0.35
 -11   9   1    7.18    0.42
  11  -9  -1    8.06    0.40
  11  -9  -1    7.47    0.44
  11  -9  -1    7.26    0.50
 -11   8   1    0.09    0.16
 -11   8   1    0.06    0.12
  11  -8  -1    0.11    0.17
  11  -8  -1    0.08    0.17
  11  -8  -1   -0.10    0.19
 -11   7   1   13.51    0.50
 -11   7   1   13.69    0.56
 -11   7   1   13.07    0.52
  11  -7  -1   13.60    0.53
  11  -7  -1   13.92    0.55
  11  -7  -1   14.02    0.57
 -11   6   1    4.10    0.28
 -11   6   1    4.03    0.20
  11  -6  -1    4.16    0.23
  11  -6  -1    4.34    0.26
  11  -6  -1    4.70    0.32
 -11   5   1    1.48    0.13
  11  -5  -1    1.35    0.17
  11  -5  -1    1.53    0.14
  11  -5  -1    1.31    0.16
 -11   4   1   23.46    0.80
 -11   3   1    3.11    0.14
  11  -3  -1    2.86    0.17
  11  -2  -1   11.79    0.43
  11  -1  -1    0.20    0.07
  11   0  -1   -0.01    0.06
 -11  -1   1    0.16    0.06
 -11  -2   1   11.18    0.40
 -11  -3   1    2.99    0.15
  11   6  -1    4.44    0.28
  11   6  -1    4.61    0.24
  11   6  -1    4.71    0.25
  11   7  -1   12.80    0.54
  11   7  -1   15.15    0.54
  11   7  -1   13.96    0.60
  11   8  -1    0.15    0.15
  11   8  -1    0.09    0.15
  11   8  -1    0.20    0.24
  11   9  -1    7.96    0.43
  11   9  -1    7.10    0.41
  11   9  -1    7.29    0.57
 -11 -10   1    2.38    0.28
  11  10  -1    2.65    0.37
  11  10  -1    2.79    0.28
 -11 -11   1   -0.14    0.31
  11  11  -1   -0.09    0.27
  11  11  -1    0.34    0.30
 -11 -12   1    0.23    0.40
  11  12  -1    8.52    0.64
 -12  11   1    0.25    0.20
 -12  11   1    0.14    0.35
  12 -11  -1    0.32    0.30
  12 -11  -1    0.30    0.26
  12 -11  -1    0.03    0.45
 -12  10   1    6.57    0.50
 -12  10   1    6.92    0.37
  12 -10  -1    7.67    0.48
  12 -10  -1    7.20    0.61
  12 -10  -1    7.30    0.46
 -12   9   1   25.48    0.95
 -12   9   1   25.26    0.91
  12  -9  -1   24.89    0.94
  12  -9  -1   24.67    0.99
  12  -9  -1   26.27    0.97
 -12   8   1   16.08    0.60
 -12   8   1   16.51    0.63
  12  -8  -1   15.69    0.63
  12  -8  -1   15.65    0.65
  12  -8  -1   17.20    0.68
 -12   7   1   32.83    1.08
 -12   7   1   30.05    1.13
  12  -7  -1   32.09    1.14
  12  -7  -1   31.23    1.12
  12  -7  -1   32.52    1.14
 -12   6   1    5.78    0.25
  12  -6  -1    6.07    0.31
  12  -6  -1    6.03    0.28
  12  -6  -1    5.81    0.32
 -12   5   1    8.17    0.31
  12  -5  -1    7.72    0.33
  12  -5  -1    7.19    0.32
 -12   4   1    4.55    0.19
  12  -3  -1    1.94    0.17
  12  -2  -1   13.85    0.50
  12  -1  -1    1.20    0.13
  12   0  -1   -0.01    0.06
  12   1  -1    1.12    0.11
 -12  -2   1   13.86    0.49
  12   2  -1   12.61    0.45
 -12  -4   1    4.68    0.21
  12   6  -1    6.06    0.33
  12   7  -1   32.61    1.13
  12   7  -1   31.58    1.12
  12   8  -1   16.16    0.63
  12   8  -1   16.14    0.72
 -12  -9   1   23.93    0.91
  12   9  -1   26.44    0.95
  12   9  -1   23.20    1.04
  12   9  -1   26.26    0.95
  12  10  -1    6.26    0.48
  12  10  -1    6.60    0.45
 -12 -11   1   -0.17    0.32
  12  11  -1    0.19    0.28
  12  11  -1    0.61    0.32
 -13  11   1    0.13    0.37
  13 -11  -1    1.09    0.49
  13 -11  -1    0.97    0.43
  13 -11  -1    0.76    0.35
  13 -10  -1   41.44    1.52
  13 -10  -1   38.55    1.46
  13 -10  -1   40.58    1.44
 -13   9   1    8.72    0.38
 -13   9   1    7.87    0.47
  13  -9  -1    7.35    0.47
  13  -9  -1    8.23    0.42
  13  -9  -1    7.56    0.54
 -13   8   1    8.11    0.38
  13  -8  -1    9.20    0.45
  13  -8  -1    8.29    0.40
  13  -8  -1    8.03    0.48
 -13   7   1    0.23    0.11
  13  -7  -1    0.24    0.16
  13  -7  -1    0.20    0.12
 -13   6   1    4.40    0.22
  13  -6  -1    3.84    0.23
  13  -6  -1    3.93    0.27
  13  -6  -1    4.14    0.28
 -13   5   1   15.78    0.56
 -13   4   1    1.26    0.12
  13  -4  -1    1.39    0.20
  13  -2  -1    1.38    0.15
  13  -1  -1    0.13    0.08
  13   0  -1   -0.02    0.07
  13   1  -1    0.11    0.08
  13   2  -1    1.12    0.13
  13   6  -1    3.93    0.29
  13   8  -1    7.90    0.41
  13   8  -1    9.10    0.42
  13   8  -1    7.87    0.55
  13   9  -1    6.07    0.65
  13   9  -1    7.72    0.49
  13   9  -1    7.86    0.43
  13  10  -1   43.60    1.51
  13  10  -1   40.75    1.51
  13  11  -1    1.13    0.35
  13  11  -1    0.78    0.34
 -14  11   1    0.39    0.40
 -14  11   1    0.98    0.22
  14 -11  -1    1.26    0.36
  14 -11  -1    0.84    0.28
 -14  10   1    0.51    0.18
 -14  10   1    0.26    0.30
  14 -10  -1    0.57    0.23
  14 -10  -1    0.51    0.28
  14 -10  -1    0.63    0.38
 -14   9   1    0.45    0.15
  14  -9  -1    0.35    0.29
  14  -9  -1    0.29    0.18
  14  -9  -1    0.52    0.25
 -14   8   1   10.23    0.42
  14  -8  -1    9.24    0.53
  14  -8  -1   10.49    0.45
  14  -8  -1   10.06    0.50
 -14   7   1    0.13    0.11
  14  -7  -1   -0.19    0.18
  14  -7  -1    0.18    0.32
  14  -7  -1    0.04    0.13
 -14   6   1   10.27    0.39
  14  -6  -1    9.79    0.43
 -14   5   1   36.21    1.23
  14  -5  -1   32.98    1.16
  14  -3  -1    0.05    0.11
  14  -2  -1   52.43    1.79
  14  -1  -1    0.04    0.09
  14   0  -1   -0.01    0.09
  14   1  -1    0.04    0.08
  14   7  -1    0.13    0.26
  14   8  -1   10.53    0.62
  14   9  -1    0.33    0.54
  14   9  -1    0.47    0.20
  14   9  -1    0.51    0.21
  14  10  -1    0.93    0.27
  14  10  -1    0.91    0.26
  14  11  -1    1.01    0.32
 -15  10   1   -0.12    0.18
  15 -10  -1    0.10    0.37
  15 -10  -1    0.00    0.31
  15 -10  -1   -0.35    0.40
 -15   9   1    1.98    0.26
  15  -9  -1    1.82    0.29
  15  -9  -1    1.81    0.34
  15  -9  -1    1.86    0.22
 -15   8   1    5.76    0.30
  15  -8  -1    5.19    0.45
  15  -8  -1    5.17    0.40
  15  -8  -1    5.56    0.34
 -15   7   1    0.00    0.12
  15  -7  -1    0.09    0.20
  15  -7  -1    0.13    0.18
 -15   6   1    3.40    0.21
  15  -6  -1    2.91    0.29
  15  -5  -1    6.82    0.33
  15  -5  -1    6.08    0.45
  15  -4  -1   19.23    0.72
  15  -2  -1   12.34    0.48
  15  -1  -1   66.49    2.24
  15   0  -1   -0.01    0.11
  15   1  -1   58.37    1.98
  15   2  -1   11.76    0.44
 -15  -3   1    4.62    0.25
 -15  -4   1   18.35    0.66
  15   8  -1    5.38    0.56
 -16  10   1    1.25    0.20
  16 -10  -1    1.00    0.35
  16 -10  -1    0.91    0.25
 -16   9   1    2.07    0.27
  16  -9  -1    2.56    0.33
  16  -9  -1    1.85    0.37
  16  -9  -1    1.88    0.31
 -16   8   1   -0.12    0.14
  16  -8  -1   -0.14    0.23
  16  -8  -1    0.07    0.17
 -16   7   1    0.24    0.13
  16  -7  -1    0.00    0.20
  16  -4  -1    0.83    0.20
  16  -3  -1    0.17    0.14
  16  -2  -1    8.01    0.36
  16  -1  -1    7.90    0.34
  16   0  -1    0.01    0.11
  16   1  -1    7.22    0.32
  16   2  -1    7.54    0.33
  16   7  -1    0.22    0.33
  16   8  -1   -0.18    0.35
  16   9  -1    1.83    0.49
 -17   9   1   19.90    0.74
  17  -9  -1   18.03    0.90
  17  -9  -1   19.74    0.86
  17  -9  -1   19.31    0.80
 -17   8   1    0.82    0.16
  17  -8  -1    0.87    0.27
  17  -7  -1    4.32    0.40
  17  -6  -1    1.97    0.22
  17  -2  -1   28.69    1.02
  17  -1  -1    3.67    0.26
  17   0  -1   -0.01    0.13
  17   1  -1    4.06    0.31
  17   8  -1    0.69    0.40
  17   9  -1   18.44    1.07
 -18   9   1    0.23    0.19
  18  -9  -1    0.01    0.35
  18  -8  -1    9.53    0.59
  18  -7  -1    4.00    0.42
  18  -1  -1    0.23    0.16
  18   0  -1   -0.06    0.15
  18   7  -1    3.44    0.57
  18   8  -1    7.65    0.77
  19  -8  -1    5.24    0.55
  19  -7  -1    3.99    0.47
  20  -7  -1    2.85    0.35
 -20  -4  -2    2.25    0.25
  20  -7   2    3.42    0.35
 -19  -4  -2    0.07    0.19
 -19  -3  -2   12.22    0.53
  19  -8   2    1.77    0.34
 -18  -6  -2    7.60    0.41
 -18  -5  -2    0.81    0.18
 -18  -4  -2    9.89    0.45
  18  -8   2    9.20    0.59
  18  -9   2    1.08    0.42
 -17  -7  -2    0.12    0.19
 -17  -5  -2    1.20    0.20
 -17  -4  -2    4.84    0.29
 -17  -3  -2    0.08    0.14
  17   2   2    8.17    0.38
 -17  -2  -2    8.47    0.38
  17   1   2    3.91    0.27
  17   0   2    0.89    0.15
  17  -1   2    3.38    0.25
  17  -2   2    8.44    0.38
  17  -7   2    0.13    0.22
  17  -8   2   12.48    0.64
  17  -9   2   -0.09    0.31
 -17   9  -2    0.41    0.18
  16   9   2    7.29    0.84
  16   8   2    1.21    0.34
 -16  -6  -2   11.52    0.48
 -16  -4  -2    9.14    0.39
 -16  -3  -2    2.14    0.20
  16   2   2    0.09    0.21
 -16  -2  -2    0.03    0.11
  16   1   2   19.04    0.71
  16  -1   2   20.52    0.74
  16  -2   2   -0.07    0.12
  16  -3   2    2.36    0.24
  16  -6   2   11.03    0.49
  16  -7   2   12.45    0.57
 -16   7  -2   13.70    0.52
  16  -8   2    1.44    0.26
 -16   8  -2    1.27    0.16
  16  -9   2    7.80    0.47
  16  -9   2    8.15    0.55
  16  -9   2    7.82    0.58
 -16   9  -2    8.70    0.41
  16 -10   2    3.24    0.39
  16 -10   2    3.15    0.45
 -16  10  -2    3.47    0.33
  15   9   2    1.21    0.43
  15   8   2    0.18    0.30
 -15  -8  -2   -0.10    0.16
  15   7   2   37.52    1.34
 -15  -6  -2   19.52    0.71
 -15  -5  -2    6.37    0.30
 -15  -4  -2    0.22    0.11
 -15  -3  -2    3.73    0.22
  15   2   2    6.90    0.31
 -15  -2  -2    6.79    0.30
  15   1   2    1.42    0.17
  15   0   2    9.56    0.38
  15  -1   2    1.65    0.18
  15  -2   2    6.82    0.32
  15  -3   2    3.99    0.26
  15  -4   2    0.29    0.14
  15  -6   2   18.44    0.70
 -15   6  -2   21.25    0.74
  15  -7   2   37.08    1.32
 -15   7  -2   38.80    1.32
  15  -8   2    0.05    0.21
  15  -8   2    0.03    0.17
 -15   8  -2    0.07    0.13
  15  -9   2    1.15    0.28
  15  -9   2    0.93    0.22
  15  -9   2    0.87    0.30
 -15   9  -2    1.03    0.17
  15 -10   2    0.33    0.37
  15 -10   2    0.36    0.49
  15 -10   2    0.51    0.31
 -15  10  -2    0.19    0.18
  14  11   2    0.73    0.30
  14  10   2    1.09    0.28
  14  10   2    1.63    0.26
  14   9   2    0.16    0.38
  14   8   2    2.48    0.31
 -14  -6  -2    8.16    0.35
 -14  -5  -2    0.91    0.12
 -14  -4  -2   59.64    2.01
 -14  -3  -2   10.00    0.39
  14   2   2    4.35    0.23
 -14  -2  -2    4.37    0.22
  14   1   2    6.91    0.29
 -14  -1  -2    7.09    0.30
  14   0   2   25.53    0.89
  14  -1   2    7.07    0.33
  14  -2   2    4.51    0.24
  14  -3   2   10.52    0.42
  14  -4   2   59.36    2.01
  14  -5   2    1.13    0.17
  14  -6   2    8.60    0.39
 -14   6  -2    8.70    0.34
  14  -7   2   39.96    1.41
  14  -7   2   38.86    1.39
  14  -7   2   40.13    1.38
 -14   7  -2   39.76    1.35
  14  -8   2    1.67    0.28
  14  -8   2    2.50    0.29
  14  -8   2    2.52    0.34
 -14   8  -2    2.73    0.33
  14  -9   2   -0.05    0.24
  14  -9   2    0.04    0.19
  14  -9   2    0.07    0.27
 -14   9  -2    0.10    0.15
  14 -10   2    1.45    0.26
  14 -10   2    0.93    0.30
  14 -10   2    1.50    0.36
 -14  10  -2    0.05    0.51
  14 -11   2    0.65    0.30
  14 -11   2    0.60    0.36
 -14  11  -2   -0.51    0.41
  13  11   2    0.82    0.36
  13  11   2    0.52    0.30
  13  10   2    1.07    0.27
  13  10   2    1.50    0.24
  13   9   2    0.03    0.35
  13   9   2    0.10    0.21
  13   9   2    0.20    0.19
  13   8   2    2.77    0.28
  13   8   2    3.10    0.41
  13   7   2    0.41    0.19
 -13  -5  -2    0.43    0.10
 -13  -4  -2   30.14    1.04
 -13  -3  -2   30.85    1.06
  13   2   2    0.60    0.09
 -13  -2  -2    0.63    0.08
  13   1   2   14.76    0.53
 -13  -1  -2   15.65    0.56
  13   0   2   45.75    1.55
  13  -1   2   15.08    0.54
  13  -2   2    0.62    0.10
  13  -3   2   30.50    1.05
  13  -4   2   30.06    1.05
  13  -5   2    0.44    0.14
 -13   5  -2    0.27    0.08
  13  -6   2    0.09    0.13
  13  -6   2   -0.04    0.15
  13  -6   2    0.08    0.13
  13  -6   2    0.05    0.11
 -13   6  -2    0.05    0.09
  13  -7   2    0.53    0.17
  13  -7   2    0.42    0.16
  13  -7   2    0.28    0.14
 -13   7  -2    0.43    0.11
  13  -8   2    2.79    0.32
  13  -8   2    2.60    0.35
  13  -8   2    2.41    0.28
 -13   8  -2    2.31    0.32
 -13   8  -2    2.62    0.21
  13  -9   2   -0.06    0.22
  13  -9   2   -0.22    0.25
  13  -9   2    0.06    0.18
 -13   9  -2    0.02    0.14
 -13   9  -2   -0.14    0.23
  13 -10   2    1.55    0.25
  13 -10   2    0.63    0.35
  13 -10   2    1.45    0.29
 -13  10  -2   -0.27    0.30
  13 -11   2    0.07    0.48
  13 -11   2    0.52    0.37
  13 -11   2    0.65    0.55
 -13  11  -2    0.04    0.39
  12  11   2    4.51    0.47
  12  11   2    4.25    0.58
 -12 -11  -2    0.18    0.32
  12  10   2    8.04    0.45
  12  10   2    6.35    0.50
  12   9   2    0.84    0.19
  12   9   2    0.48    0.20
  12   9   2    1.21    0.33
  12   8   2    2.00    0.27
  12   8   2    2.05    0.20
  12   8   2    1.85    0.25
 -12  -8  -2    1.76    0.21
  12   7   2   18.74    0.72
  12   7   2   18.48    0.69
 -12  -4  -2    0.08    0.07
 -12  -3  -2    1.82    0.14
  12   2   2    0.20    0.07
 -12  -2  -2    0.29    0.07
  12   1   2   14.33    0.51
 -12  -1  -2   15.50    0.55
  12   0   2    3.41    0.17
  12  -1   2   15.55    0.55
  12  -2   2    0.59    0.09
  12  -3   2    1.86    0.16
  12  -4   2    0.06    0.12
 -12   4  -2    0.05    0.06
  12  -5   2   41.58    1.44
  12  -5   2   42.52    1.43
 -12   5  -2   45.33    1.52
  12  -6   2   18.07    0.68
  12  -6   2   19.85    0.69
  12  -6   2   18.27    0.69
 -12   6  -2   19.13    0.67
  12  -7   2   17.53    0.68
  12  -7   2   17.36    0.66
  12  -7   2   17.96    0.68
 -12   7  -2   18.01    0.64
 -12   7  -2   18.02    0.67
  12  -8   2    1.81    0.21
  12  -8   2    1.51    0.18
  12  -8   2    1.61    0.22
  12  -9   2    0.60    0.25
  12  -9   2    0.53    0.22
  12  -9   2    0.64    0.19
 -12   9  -2    0.98    0.23
  12 -10   2    6.96    0.58
  12 -10   2    7.22    0.49
  12 -10   2    7.24    0.46
 -12  10  -2    6.57    0.52
 -12  10  -2    7.18    0.37
  12 -11   2    5.14    0.71
  12 -11   2    4.94    0.48
  12 -11   2    4.71    0.53
  11  12   2    7.61    0.61
 -11 -12  -2    0.06    0.37
  11  11   2    0.44    0.26
  11  11   2    0.76    0.32
 -11 -11  -2    0.04    0.28
  11  10   2    3.20    0.36
  11  10   2    2.48    0.29
 -11 -10  -2    2.40    0.26
  11   9   2    1.79    0.21
  11   9   2    1.83    0.22
  11   9   2    2.03    0.33
  11   8   2    2.08    0.29
  11   8   2    2.48    0.35
  11   8   2    2.31    0.25
 -11  -8  -2    1.90    0.20
  11   7   2   11.86    0.48
  11   7   2   12.16    0.49
  11   7   2   12.76    0.52
 -11  -7  -2   11.18    0.43
  11   6   2   17.72    0.65
 -11  -5  -2    0.45    0.08
 -11  -4  -2    4.20    0.19
 -11  -3  -2   67.95    2.27
  11   2   2   12.14    0.44
 -11  -2  -2   12.25    0.44
  11   1   2    8.49    0.31
 -11  -1  -2    8.44    0.31
  11   0   2   15.88    0.56
 -11   0  -2   15.24    0.54
  11  -1   2    8.87    0.33
  11  -2   2   12.73    0.46
  11  -3   2   74.81    2.51
  11  -4   2    4.50    0.23
 -11   4  -2    4.44    0.19
  11  -5   2    0.56    0.09
  11  -5   2    0.38    0.10
  11  -5   2    0.58    0.10
 -11   5  -2    0.46    0.07
  11  -6   2   17.07    0.62
  11  -6   2   16.57    0.62
  11  -6   2   16.64    0.62
 -11   6  -2   16.21    0.57
  11  -7   2   11.52    0.48
  11  -7   2   11.94    0.49
  11  -7   2   12.20    0.50
 -11   7  -2   11.82    0.44
 -11   7  -2   11.72    0.50
  11  -8   2    2.26    0.31
  11  -8   2    2.11    0.21
  11  -8   2    2.40    0.27
 -11   8  -2    2.02    0.28
 -11   8  -2    1.88    0.19
  11  -9   2    1.96    0.24
  11  -9   2    2.16    0.30
  11  -9   2    1.85    0.26
 -11   9  -2    2.15    0.24
 -11   9  -2    2.00    0.23
  11 -10   2    3.18    0.38
  11 -10   2    2.47    0.29
  11 -10   2    2.89    0.35
 -11  10  -2    2.79    0.29
 -11  10  -2    2.77    0.30
  11 -11   2    0.71    0.40
  11 -11   2    0.80    0.26
  11 -11   2    0.73    0.30
 -11  11  -2    0.84    0.21
 -11  11  -2    0.13    0.34
  11 -12   2    7.23    0.62
  11 -12   2    7.05    0.64
  10  12   2    2.31    0.49
 -10 -12  -2   -0.61    0.34
  10  11   2    4.05    0.57
  10  11   2    4.89    0.44
 -10 -11  -2   -0.03    0.27
  10  10   2    1.16    0.22
  10  10   2    0.99    0.25
 -10 -10  -2    1.04    0.18
 -10 -10  -2    1.65    0.24
  10   9   2    0.46    0.17
  10   9   2    0.40    0.28
  10   9   2    0.45    0.19
 -10  -9  -2    0.53    0.14
 -10  -9  -2    0.60    0.18
  10   8   2    6.50    0.36
  10   8   2    6.26    0.33
  10   8   2    6.31    0.41
 -10  -8  -2    5.75    0.36
  10   7   2   15.06    0.57
  10   7   2   14.50    0.58
  10   7   2   15.65    0.61
 -10  -7  -2   14.43    0.53
  10   6   2   14.31    0.53
  10   6   2   13.99    0.52
  10   6   2   14.13    0.54
 -10  -5  -2   45.64    1.54
 -10  -4  -2    1.70    0.12
 -10  -3  -2   45.04    1.51
  10   2   2   30.28    1.03
 -10  -2  -2   29.74    1.01
 -10  -1  -2   16.50    0.57
 -10   0  -2    1.96    0.12
  10  -1   2   16.38    0.59
  10  -1   2   17.95    0.60
  10  -2   2   30.82    1.05
  10  -3   2   51.20    1.73
 -10   3  -2   49.50    1.65
 -10   4  -2    1.60    0.11
  10  -5   2   48.53    1.56
  10  -5   2   43.08    1.55
  10  -5   2   46.21    1.56
 -10   5  -2   47.49    1.59
  10  -6   2   13.21    0.50
  10  -6   2   13.25    0.50
  10  -6   2   12.97    0.50
 -10   6  -2   13.27    0.48
 -10   6  -2   13.23    0.51
  10  -7   2   14.99    0.58
  10  -7   2   14.97    0.57
  10  -7   2   14.17    0.57
 -10   7  -2   14.94    0.54
 -10   7  -2   14.43    0.58
 -10   7  -2   15.20    0.57
  10  -8   2    6.44    0.38
  10  -8   2    5.92    0.35
  10  -8   2    6.28    0.34
 -10   8  -2    6.57    0.36
 -10   8  -2    5.91    0.39
 -10   8  -2    6.69    0.30
  10  -9   2    0.72    0.19
  10  -9   2    0.13    0.22
  10  -9   2    0.45    0.18
 -10   9  -2    0.53    0.20
 -10   9  -2    0.58    0.15
  10 -10   2    1.75    0.25
  10 -10   2    1.41    0.23
  10 -10   2    1.33    0.30
 -10  10  -2    1.43    0.18
 -10  10  -2    1.02    0.26
  10 -11   2    4.64    0.46
  10 -11   2    5.07    0.48
  10 -11   2    4.16    0.44
 -10  11  -2    5.11    0.36
 -10  11  -2    3.81    0.53
  10 -12   2    2.30    0.38
  10 -12   2    2.09    0.33
  10 -12   2    1.81    0.54
 -10  12  -2   -0.05    0.40
   9  12   2    3.29    0.35
   9  12   2    3.34    0.45
  -9 -12  -2   -0.14    0.33
   9  11   2    0.08    0.30
   9  11   2    0.02    0.23
  -9 -11  -2    0.01    0.26
   9  10   2    6.40    0.80
   9  10   2    7.27    0.42
   9  10   2    7.44    0.49
  -9 -10  -2    6.81    0.44
   9   9   2    0.42    0.16
   9   9   2    0.47    0.27
   9   9   2    0.53    0.19
  -9  -9  -2    0.13    0.17
   9   8   2   34.64    1.21
   9   8   2   32.53    1.20
   9   8   2   35.81    1.23
  -9  -8  -2   32.49    1.16
  -9  -8  -2   33.64    1.17
   9   7   2    1.91    0.30
   9   7   2    1.97    0.22
   9   7   2    2.05    0.20
  -9  -7  -2    2.40    0.23
  -9  -7  -2    1.72    0.17
   9   6   2   16.59    0.60
   9   6   2   16.71    0.59
   9   6   2   15.15    0.58
  -9  -6  -2   15.60    0.57
  -9  -6  -2   15.94    0.56
   9   5   2    4.42    0.21
  -9  -5  -2    4.26    0.19
  -9  -4  -2   12.98    0.46
  -9  -3  -2   22.43    0.76
   9   2   2  113.92    3.79
   9   1   2    2.58    0.12
  -9  -1  -2    2.43    0.12
   9   0   2    5.92    0.22
  -9   0  -2    5.89    0.23
   9  -1   2    2.69    0.13
   9  -1   2    2.68    0.13
   9  -2   2  113.03    3.76
   9  -3   2   23.13    0.80
  -9   3  -2   24.92    0.84
   9  -4   2   14.31    0.51
   9  -4   2   14.26    0.51
  -9   4  -2   13.96    0.48
   9  -5   2    4.03    0.21
   9  -5   2    4.58    0.22
  -9   5  -2    4.89    0.23
  -9   5  -2    4.33    0.20
   9  -6   2   16.61    0.61
   9  -6   2   16.50    0.61
   9  -6   2   16.71    0.61
  -9   6  -2   16.62    0.59
  -9   6  -2   16.25    0.58
  -9   6  -2   15.94    0.65
   9  -7   2    2.13    0.23
   9  -7   2    1.94    0.22
   9  -7   2    1.97    0.21
  -9   7  -2    1.90    0.24
  -9   7  -2    1.83    0.17
  -9   7  -2    2.05    0.21
   9  -8   2   34.47    1.20
   9  -8   2   33.02    1.19
   9  -8   2   33.28    1.19
  -9   8  -2   33.00    1.17
  -9   8  -2   32.76    1.18
  -9   8  -2   33.52    1.14
   9  -9   2    0.40    0.18
   9  -9   2    0.21    0.21
   9  -9   2    0.34    0.18
  -9   9  -2    0.30    0.14
  -9   9  -2    0.33    0.19
   9 -10   2    6.59    0.52
   9 -10   2    5.95    0.43
   9 -10   2    7.72    0.44
  -9  10  -2    6.40    0.46
  -9  10  -2    6.23    0.41
   9 -11   2    0.21    0.26
   9 -11   2    0.02    0.34
   9 -11   2    0.28    0.24
  -9  11  -2    0.00    0.19
   9 -12   2    3.73    0.39
   9 -12   2    3.23    0.36
   9 -12   2    3.10    0.56
  -9  12  -2    2.99    0.43
  -9  12  -2    3.48    0.40
   8  12   2    3.84    0.49
   8  12   2    3.50    0.45
  -8 -12  -2    1.17    0.33
   8  11   2    1.21    0.31
   8  11   2    1.58    0.26
  -8 -11  -2    1.38    0.27
   8  10   2    4.99    0.37
   8  10   2    4.56    0.44
   8  10   2    4.09    0.64
  -8 -10  -2    4.63    0.39
   8   9   2    8.07    0.45
   8   9   2    8.48    0.52
   8   9   2    8.71    0.42
  -8  -9  -2    9.31    0.44
   8   8   2    6.51    0.35
   8   8   2    6.36    0.33
   8   8   2    6.71    0.40
  -8  -8  -2    6.20    0.36
  -8  -8  -2    6.30    0.33
   8   7   2    3.32    0.23
   8   7   2    2.20    0.26
   8   7   2    3.06    0.21
  -8  -7  -2    3.35    0.25
  -8  -7  -2    2.83    0.22
   8   6   2   24.97    0.86
   8   6   2   23.73    0.85
   8   6   2   24.24    0.87
  -8  -6  -2   24.07    0.84
   8   5   2    4.04    0.20
   8   5   2    3.90    0.20
   8   5   2    3.68    0.19
  -8  -5  -2    3.43    0.17
  -8  -5  -2    3.72    0.19
  -8  -4  -2   29.39    0.99
  -8  -3  -2    2.00    0.10
   8   2   2   16.58    0.57
  -8  -2  -2   16.79    0.57
   8   1   2  144.14    4.78
  -8  -1  -2  146.53    4.86
   8   0   2    0.04    0.04
  -8   0  -2    0.06    0.04
   8  -1   2  159.36    5.24
   8  -1   2  156.79    5.25
   8  -2   2   17.82    0.63
   8  -2   2   18.44    0.63
  -8   3  -2    1.99    0.10
   8  -4   2   32.64    1.07
   8  -4   2   31.08    1.07
   8  -4   2   30.72    1.07
  -8   4  -2   30.43    1.05
  -8   4  -2   31.54    1.04
   8  -5   2    3.65    0.20
   8  -5   2    3.30    0.18
  -8   5  -2    3.56    0.17
  -8   5  -2    3.63    0.20
   8  -6   2   23.82    0.85
   8  -6   2   23.97    0.85
   8  -6   2   24.49    0.85
  -8   6  -2   23.58    0.86
  -8   6  -2   25.31    0.86
  -8   6  -2   24.14    0.84
   8  -7   2    2.62    0.22
   8  -7   2    2.85    0.23
   8  -7   2    2.83    0.22
  -8   7  -2    2.85    0.19
  -8   7  -2    2.92    0.23
  -8   7  -2    3.29    0.26
   8  -8   2    5.26    0.35
   8  -8   2    5.61    0.32
   8  -8   2    5.95    0.33
  -8   8  -2    6.22    0.31
  -8   8  -2    6.58    0.37
  -8   8  -2    6.62    0.35
   8  -9   2    8.58    0.46
   8  -9   2    8.67    0.43
   8  -9   2    8.11    0.43
  -8   9  -2    8.48    0.43
  -8   9  -2    7.82    0.64
  -8   9  -2    8.55    0.38
   8 -10   2    4.35    0.46
   8 -10   2    4.03    0.37
   8 -10   2    4.18    0.38
  -8  10  -2    4.30    0.33
  -8  10  -2    5.08    0.41
   8 -11   2    1.24    0.35
   8 -11   2    1.21    0.25
   8 -11   2    1.40    0.27
  -8  11  -2    1.36    0.31
  -8  11  -2    2.07    0.23
   8 -12   2    4.39    0.52
   8 -12   2    4.16    0.52
   8 -12   2    3.80    0.52
  -8  12  -2    4.70    0.41
  -8  12  -2    3.88    0.43
   7  13   2   15.43    1.11
  -7 -13  -2    0.05    0.39
   7  12   2    1.21    0.30
   7  12   2    1.40    0.40
  -7 -12  -2    1.23    0.33
   7  11   2   -0.04    0.30
   7  11   2   -0.06    0.22
  -7 -11  -2   -0.03    0.24
   7  10   2    1.62    0.25
   7  10   2    1.44    0.21
   7  10   2    1.78    0.53
  -7 -10  -2    1.35    0.21
   7   9   2    1.45    0.20
   7   9   2    1.48    0.27
   7   9   2    1.52    0.18
  -7  -9  -2    1.32    0.18
  -7  -9  -2    1.43    0.22
   7   8   2    1.56    0.16
   7   8   2    2.21    0.31
   7   8   2    2.07    0.25
  -7  -8  -2    1.32    0.32
  -7  -8  -2    1.89    0.23
   7   7   2   -0.08    0.11
   7   7   2    0.13    0.10
   7   7   2   -0.02    0.14
  -7  -7  -2    0.07    0.13
  -7  -7  -2    0.04    0.10
   7   6   2    2.50    0.17
   7   6   2    2.53    0.19
   7   6   2    2.37    0.20
  -7  -6  -2    2.58    0.18
  -7  -6  -2    2.26    0.17
   7   5   2   -0.06    0.07
   7   5   2    0.08    0.07
   7   5   2    0.03    0.06
  -7  -5  -2    0.05    0.08
   7   4   2   23.85    0.82
  -7  -4  -2   20.74    0.72
  -7  -3  -2   18.03    0.62
  -7  -2  -2    5.27    0.19
   7   1   2  113.24    3.76
  -7  -1  -2  126.99    4.21
   7   0   2   32.28    1.08
  -7   0  -2   32.61    1.10
   7  -1   2  131.40    4.30
   7  -1   2  127.83    4.30
   7  -2   2    5.68    0.21
   7  -2   2    5.36    0.21
  -7   2  -2    5.64    0.20
   7  -3   2   20.00    0.68
   7  -3   2   19.38    0.68
  -7   3  -2   19.09    0.65
   7  -4   2   22.77    0.79
   7  -4   2   23.40    0.80
  -7   4  -2   23.02    0.79
  -7   4  -2   23.82    0.81
   7  -5   2    0.05    0.07
   7  -5   2    0.03    0.08
   7  -5   2    0.03    0.07
  -7   5  -2   -0.06    0.06
  -7   5  -2    0.03    0.08
  -7   5  -2    0.03    0.07
   7  -6   2    2.26    0.18
   7  -6   2    2.48    0.19
   7  -6   2    2.26    0.18
  -7   6  -2    2.31    0.20
  -7   6  -2    2.53    0.18
  -7   6  -2    2.02    0.16
   7  -7   2   -0.08    0.10
   7  -7   2    0.02    0.12
   7  -7   2    0.03    0.10
  -7   7  -2    0.02    0.17
  -7   7  -2    0.02    0.11
   7  -8   2    2.11    0.23
   7  -8   2    2.08    0.27
   7  -8   2    1.90    0.24
  -7   8  -2    1.94    0.24
  -7   8  -2    1.54    0.19
   7  -9   2    1.30    0.18
   7  -9   2    1.36    0.19
   7  -9   2    1.26    0.21
  -7   9  -2    1.17    0.20
  -7   9  -2    1.16    0.21
   7 -10   2    1.65    0.22
   7 -10   2    1.68    0.27
   7 -10   2    1.39    0.22
   7 -11   2    0.25    0.24
   7 -11   2    0.00    0.33
   7 -11   2   -0.04    0.23
  -7  11  -2    0.09    0.28
   7 -12   2    1.03    0.29
   7 -12   2    1.01    0.46
   7 -12   2    1.12    0.32
  -7  12  -2    1.19    0.36
   7 -13   2   14.70    0.84
   7 -13   2   15.35    0.84
  -7  13  -2   14.10    0.91
   6  13   2    0.47    0.36
  -6 -13  -2    0.68    0.39
   6  12   2    0.35    0.28
   6  12   2    0.15    0.39
  -6 -12  -2   -0.08    0.29
   6  11   2   12.25    0.68
   6  11   2   13.07    0.60
   6  10   2    0.25    0.22
   6  10   2    0.12    0.19
  -6 -10  -2   -0.06    0.19
   6   9   2    0.22    0.18
   6   9   2    0.09    0.14
   6   9   2    0.38    0.25
  -6  -9  -2    0.18    0.15
  -6  -9  -2    0.37    0.20
   6   8   2    1.46    0.21
   6   8   2    1.62    0.17
   6   8   2    1.43    0.20
  -6  -8  -2    1.36    0.15
  -6  -8  -2    1.43    0.18
   6   7   2   20.74    0.76
   6   7   2   21.88    0.78
   6   7   2   20.71    0.75
  -6  -7  -2   21.49    0.77
  -6  -7  -2   21.37    0.77
   6   6   2   15.02    0.55
   6   6   2   15.05    0.56
   6   6   2   15.20    0.56
  -6  -6  -2   13.98    0.52
  -6  -6  -2   14.33    0.52
   6   5   2    7.83    0.30
   6   5   2    7.39    0.30
   6   5   2    7.72    0.31
  -6  -5  -2    7.88    0.30
  -6  -5  -2    7.39    0.30
   6   4   2    1.87    0.11
   6   4   2    1.96    0.12
  -6  -4  -2    1.67    0.11
  -6  -3  -2  110.19    3.66
  -6  -2  -2   33.44    1.12
   6   1   2   11.63    0.40
  -6  -1  -2   11.56    0.40
   6   0   2   26.58    0.89
  -6   0  -2   28.40    0.95
   6  -1   2   12.97    0.43
   6  -1   2   12.49    0.44
   6  -2   2   36.69    1.22
   6  -2   2   35.97    1.22
  -6   2  -2   37.43    1.25
   6  -3   2  117.26    3.91
   6  -3   2  117.97    3.91
  -6   3  -2  117.08    3.87
  -6   3  -2  115.98    3.87
   6  -4   2    1.96    0.13
   6  -4   2    2.02    0.12
  -6   4  -2    1.92    0.12
  -6   4  -2    1.87    0.12
  -6   4  -2    1.39    0.12
   6  -5   2    7.86    0.31
   6  -5   2    8.15    0.31
   6  -5   2    7.37    0.31
  -6   5  -2    7.34    0.30
  -6   5  -2    7.68    0.31
   6  -6   2   14.66    0.54
   6  -6   2   14.73    0.54
   6  -6   2   14.28    0.54
  -6   6  -2   13.86    0.53
  -6   6  -2   14.26    0.52
   6  -7   2   20.73    0.76
   6  -7   2   21.08    0.76
   6  -7   2   21.40    0.76
  -6   7  -2   22.28    0.79
  -6   7  -2   21.84    0.80
   6  -8   2    1.52    0.18
   6  -8   2    1.64    0.21
   6  -8   2    1.07    0.15
  -6   8  -2    1.50    0.18
  -6   8  -2    1.33    0.17
  -6   8  -2    1.35    0.18
   6  -9   2   -0.08    0.18
   6  -9   2    0.14    0.15
   6  -9   2    0.15    0.15
  -6   9  -2    0.21    0.15
  -6   9  -2    0.35    0.17
  -6   9  -2    0.23    0.19
   6 -10   2    0.00    0.19
   6 -10   2   -0.04    0.24
   6 -10   2    0.05    0.21
  -6  10  -2    0.05    0.19
  -6  10  -2    0.04    0.21
   6 -11   2   10.86    0.57
   6 -11   2   11.14    0.58
   6 -11   2   11.50    0.67
  -6  11  -2   11.54    0.61
   6 -12   2    0.06    0.27
   6 -12   2    0.08    0.28
  -6  12  -2    0.39    0.34
   6 -13   2    0.84    0.36
   6 -13   2    0.48    0.36
  -6  13  -2    0.53    0.44
   5  13   2    0.27    0.35
   5  13   2    0.05    0.53
  -5 -13  -2    0.13    0.37
   5  12   2    0.30    0.27
   5  12   2    0.48    0.40
  -5 -12  -2    0.59    0.29
   5  11   2    2.65    0.33
   5  11   2    2.40    0.27
  -5 -11  -2    1.91    0.25
   5  10   2   13.55    0.62
   5  10   2   13.07    0.57
  -5 -10  -2   13.58    0.59
   5   9   2   -0.11    0.14
   5   9   2   -0.01    0.17
   5   9   2   -0.05    0.25
  -5  -9  -2    0.03    0.14
  -5  -9  -2    0.16    0.19
   5   8   2    5.09    0.28
   5   8   2    4.77    0.31
   5   8   2    4.91    0.35
  -5  -8  -2    5.13    0.29
  -5  -8  -2    5.19    0.32
   5   7   2   11.51    0.47
   5   7   2   12.22    0.50
   5   7   2   13.73    0.49
  -5  -7  -2   14.20    0.51
  -5  -7  -2   12.39    0.51
   5   6   2    1.79    0.15
   5   6   2    1.88    0.18
   5   6   2    1.81    0.17
  -5  -6  -2    1.61    0.15
  -5  -6  -2    1.83    0.17
   5   5   2    5.60    0.23
   5   5   2    5.26    0.24
   5   5   2    5.61    0.24
  -5  -5  -2    4.93    0.22
  -5  -5  -2    5.57    0.23
   5   4   2   17.69    0.61
   5   4   2   17.66    0.62
  -5  -4  -2   17.64    0.60
  -5  -4  -2   17.15    0.60
   5   3   2  117.56    3.91
   5   3   2  117.81    3.91
   5   1   2  126.77    4.20
  -5  -1  -2  126.75    4.20
   5   0   2    2.89    0.11
   5  -1   2  137.29    4.66
   5  -1   2  143.57    4.65
  -5   2  -2    6.67    0.23
   5  -3   2  113.45    3.84
   5  -3   2  118.19    3.85
  -5   3  -2  114.64    3.86
  -5   3  -2  117.94    3.86
   5  -4   2   17.60    0.63
   5  -4   2   18.45    0.63
   5  -4   2   18.04    0.63
  -5   4  -2   17.10    0.60
   5  -5   2    6.09    0.25
   5  -5   2    5.13    0.24
   5  -5   2    5.62    0.24
  -5   5  -2    5.63    0.22
   5  -6   2    1.79    0.17
   5  -6   2    1.71    0.15
   5  -6   2    1.66    0.15
  -5   6  -2    1.69    0.16
  -5   6  -2    1.73    0.18
  -5   6  -2    1.63    0.13
   5  -7   2   12.48    0.50
   5  -7   2   13.24    0.49
   5  -7   2   12.57    0.50
  -5   7  -2   13.06    0.49
  -5   7  -2   12.60    0.47
  -5   7  -2   12.28    0.50
   5  -8   2    4.15    0.30
   5  -8   2    4.24    0.27
   5  -8   2    4.26    0.27
  -5   8  -2    4.41    0.29
  -5   8  -2    4.64    0.32
  -5   8  -2    4.69    0.26
   5  -9   2    0.02    0.14
   5  -9   2    0.04    0.14
   5  -9   2   -0.02    0.18
  -5   9  -2    0.12    0.21
  -5   9  -2   -0.09    0.16
  -5   9  -2   -0.04    0.18
   5 -10   2   12.58    0.62
   5 -10   2   12.85    0.57
   5 -10   2   12.72    0.57
  -5  10  -2   13.92    0.64
  -5  10  -2   12.80    0.59
   5 -11   2    2.46    0.27
   5 -11   2    2.58    0.41
   5 -11   2    2.32    0.27
  -5  11  -2    2.36    0.30
   5 -12   2    0.33    0.28
   5 -12   2    0.38    0.41
   5 -12   2    0.58    0.28
  -5  12  -2    0.39    0.33
   5 -13   2    0.24    0.36
   5 -13   2   -0.22    0.33
  -5  13  -2   -0.20    0.41
   4  13   2    0.84    0.52
   4  13   2    0.52    0.35
  -4 -13  -2    0.75    0.37
   4  12   2    5.66    0.68
   4  12   2    6.31    0.50
  -4 -12  -2    5.13    0.51
   4  11   2    0.89    0.29
   4  11   2    0.41    0.22
  -4 -11  -2    0.74    0.23
   4  10   2    3.22    0.39
   4  10   2    3.03    0.32
  -4 -10  -2    2.78    0.25
  -4 -10  -2    3.43    0.32
  -4 -10  -2    2.11    0.28
   4   9   2    3.84    0.28
   4   9   2    3.50    0.32
  -4  -9  -2    3.95    0.39
  -4  -9  -2    3.33    0.23
  -4  -9  -2    3.66    0.28
   4   8   2    0.53    0.14
   4   8   2    0.40    0.18
   4   8   2    0.44    0.12
  -4  -8  -2    0.50    0.13
  -4  -8  -2    0.57    0.10
  -4  -8  -2    0.42    0.19
   4   7   2    1.64    0.20
   4   7   2    1.12    0.12
   4   7   2    1.24    0.16
  -4  -7  -2    1.26    0.13
  -4  -7  -2    1.23    0.13
  -4  -7  -2    1.29    0.14
   4   6   2    2.61    0.17
   4   6   2    2.65    0.20
   4   6   2    2.84    0.19
  -4  -6  -2    2.60    0.19
  -4  -6  -2    2.66    0.14
  -4  -6  -2    2.57    0.17
   4   5   2    0.15    0.07
   4   5   2    0.03    0.06
   4   5   2   -0.07    0.07
  -4  -5  -2   -0.02    0.07
  -4  -5  -2    0.01    0.06
   4   4   2   55.62    1.91
   4   4   2   57.10    1.91
   4   4   2   58.72    1.92
  -4  -4  -2   54.81    1.87
  -4  -4  -2   56.98    1.87
   4   3   2   22.98    0.81
   4   3   2   23.93    0.81
   4   3   2   24.39    0.80
   4   1   2  198.76    6.58
  -4  -1  -2  200.99    6.65
   4   0   2   48.82    1.62
  -4   0  -2   50.42    1.68
   4  -1   2  234.91    7.67
   4  -1   2  228.09    7.66
  -4   1  -2  232.54    7.69
   4  -2   2   10.58    0.37
   4  -2   2   10.74    0.37
  -4   2  -2   10.47    0.37
  -4   2  -2   10.80    0.36
   4  -3   2   24.23    0.81
   4  -3   2   24.31    0.81
   4  -3   2   22.93    0.81
  -4   3  -2   23.13    0.78
  -4   3  -2   22.52    0.77
   4  -4   2   57.43    1.93
   4  -4   2   59.07    1.93
   4  -4   2   56.14    1.93
  -4   4  -2   56.59    1.88
  -4   4  -2   56.48    1.87
  -4   4  -2   55.35    1.88
   4  -5   2    0.06    0.06
   4  -5   2   -0.01    0.07
  -4   5  -2    0.04    0.07
  -4   5  -2   -0.06    0.06
  -4   5  -2    0.04    0.06
   4  -6   2    2.67    0.17
   4  -6   2    2.97    0.18
   4  -6   2    2.54    0.18
  -4   6  -2    2.57    0.16
  -4   6  -2    2.90    0.18
  -4   6  -2    2.58    0.19
   4  -7   2    1.38    0.17
   4  -7   2    1.00    0.13
   4  -7   2    1.23    0.13
  -4   7  -2    1.07    0.12
  -4   7  -2    1.36    0.18
  -4   7  -2    1.20    0.14
   4  -8   2    0.59    0.13
   4  -8   2    0.40    0.13
   4  -8   2    0.50    0.15
  -4   8  -2    0.31    0.15
  -4   8  -2    0.43    0.13
  -4   8  -2    0.37    0.14
   4  -9   2    3.58    0.32
   4  -9   2    3.64    0.29
   4  -9   2    3.54    0.29
  -4   9  -2    3.81    0.30
  -4   9  -2    3.92    0.30
  -4   9  -2    3.52    0.35
   4 -10   2    2.98    0.40
   4 -10   2    2.88    0.32
   4 -10   2    2.69    0.33
  -4  10  -2    3.13    0.35
  -4  10  -2    3.04    0.40
   4 -11   2    0.95    0.23
   4 -11   2    0.69    0.31
   4 -11   2    0.69    0.23
  -4  11  -2    0.86    0.25
   4 -12   2    5.63    0.51
   4 -12   2    5.56    0.70
   4 -12   2    5.96    0.50
  -4  12  -2    6.18    0.57
   4 -13   2    0.61    0.35
   4 -13   2    0.56    0.36
  -4  13  -2    0.61    0.40
   3  13   2   -0.14    0.34
  -3 -13  -2    0.06    0.34
   3  12   2    0.12    0.27
   3  12   2    0.19    0.38
  -3 -12  -2    0.03    0.22
  -3 -12  -2    0.15    0.26
   3  11   2   11.12    0.64
   3  11   2   11.00    0.75
  -3 -11  -2   13.03    0.60
  -3 -11  -2   12.18    0.54
   3  10   2    1.01    0.24
   3  10   2    0.99    0.19
  -3 -10  -2    1.13    0.26
  -3 -10  -2    1.17    0.16
  -3 -10  -2    1.32    0.20
   3   9   2    1.26    0.17
   3   9   2    1.47    0.27
  -3  -9  -2    1.97    0.25
  -3  -9  -2    1.56    0.21
  -3  -9  -2    1.62    0.21
   3   8   2    1.46    0.16
   3   8   2    1.02    0.14
   3   8   2    0.90    0.22
  -3  -8  -2    0.80    0.14
  -3  -8  -2    1.04    0.16
  -3  -8  -2    1.00    0.12
   3   7   2   45.62    1.58
   3   7   2   45.89    1.57
   3   7   2   46.31    1.58
  -3  -7  -2   43.90    1.49
  -3  -7  -2   45.04    1.51
  -3  -7  -2   43.00    1.50
   3   6   2    2.27    0.22
   3   6   2    2.06    0.15
   3   6   2    2.41    0.17
  -3  -6  -2    2.46    0.18
  -3  -6  -2    2.08    0.14
  -3  -6  -2    2.37    0.16
   3   5   2   10.61    0.40
   3   5   2   11.43    0.41
   3   5   2   10.41    0.40
  -3  -5  -2    9.96    0.37
  -3  -5  -2    9.69    0.36
  -3  -5  -2   10.57    0.38
   3   4   2    4.03    0.17
   3   4   2    3.49    0.16
  -3  -4  -2    3.04    0.15
  -3  -4  -2    3.38    0.13
  -3  -4  -2    3.13    0.15
   3   3   2    5.12    0.21
   3   3   2    5.84    0.21
   3   3   2    5.38    0.20
  -3  -3  -2    5.29    0.20
  -3  -2  -2    4.80    0.18
  -3  -1  -2   25.67    0.86
   3   0   2   56.95    1.89
  -3   0  -2   62.55    2.08
   3  -1   2   30.00    1.00
   3  -2   2    4.95    0.18
   3  -2   2    5.11    0.18
   3  -2   2    4.97    0.18
   3  -3   2    5.56    0.21
   3  -3   2    5.22    0.21
   3  -3   2    5.71    0.21
  -3   3  -2    5.55    0.20
   3  -4   2    3.31    0.16
   3  -4   2    3.48    0.16
   3  -4   2    3.62    0.16
  -3   4  -2    3.23    0.16
  -3   4  -2    3.35    0.16
  -3   4  -2    3.32    0.14
   3  -5   2   10.61    0.37
   3  -5   2    9.26    0.38
   3  -5   2    9.76    0.37
  -3   5  -2   10.85    0.39
  -3   5  -2    9.56    0.38
  -3   5  -2   10.65    0.38
   3  -6   2    2.12    0.16
   3  -6   2    2.19    0.16
   3  -6   2    2.00    0.16
  -3   6  -2    2.45    0.17
  -3   6  -2    2.68    0.17
   3  -7   2   44.97    1.56
   3  -7   2   45.77    1.56
   3  -7   2   45.82    1.56
  -3   7  -2   46.17    1.57
  -3   7  -2   46.83    1.57
  -3   7  -2   44.51    1.56
   3  -8   2    1.18    0.16
   3  -8   2    1.17    0.14
   3  -8   2    1.08    0.14
  -3   8  -2    0.82    0.16
  -3   8  -2    0.78    0.15
  -3   8  -2    1.23    0.15
   3  -9   2    1.67    0.21
   3  -9   2    1.50    0.18
   3  -9   2    1.50    0.18
  -3   9  -2    1.29    0.19
  -3   9  -2    0.94    0.20
  -3   9  -2    1.33    0.18
   3 -10   2    1.19    0.20
   3 -10   2    1.46    0.25
   3 -10   2    1.34    0.20
  -3  10  -2    1.22    0.24
  -3  10  -2    1.15    0.21
   3 -11   2   12.79    0.60
   3 -11   2   11.80    0.57
   3 -11   2   11.80    0.67
  -3  11  -2   12.20    0.61
   3 -12   2    0.30    0.39
   3 -12   2   -0.04    0.27
   3 -12   2    0.16    0.27
  -3  12  -2   -0.04    0.31
   3 -13   2   -0.10    0.34
   3 -13   2   -0.06    0.33
  -3  13  -2    0.50    0.64
   2  13   2    6.40    0.62
  -2 -13  -2    6.39    0.53
  -2 -13  -2    6.60    0.62
   2  12   2    0.89    0.28
   2  12   2    1.15    0.38
  -2 -12  -2    0.93    0.28
  -2 -12  -2    1.54    0.25
   2  11   2   11.52    0.65
   2  11   2   11.09    0.55
  -2 -11  -2   11.04    0.54
  -2 -11  -2   10.48    0.50
   2  10   2    2.88    0.38
   2  10   2    3.18    0.31
  -2 -10  -2    3.27    0.28
  -2 -10  -2    3.35    0.41
  -2 -10  -2    3.10    0.32
   2   9   2    2.04    0.25
   2   9   2    2.88    0.25
   2   9   2    2.42    0.30
  -2  -9  -2    1.94    0.25
  -2  -9  -2    2.37    0.22
  -2  -9  -2    2.00    0.22
   2   8   2   18.73    0.71
   2   8   2   20.42    0.79
   2   8   2   18.67    0.72
  -2  -8  -2   18.12    0.67
  -2  -8  -2   19.03    0.69
  -2  -8  -2   18.87    0.71
   2   7   2    0.59    0.12
   2   7   2    0.45    0.13
   2   7   2    0.46    0.10
  -2  -7  -2    0.47    0.12
  -2  -7  -2    0.44    0.09
  -2  -7  -2    0.40    0.10
   2   6   2    5.51    0.26
   2   6   2    6.27    0.27
   2   6   2    5.34    0.25
  -2  -6  -2    5.51    0.24
  -2  -6  -2    5.48    0.23
  -2  -6  -2    5.07    0.29
   2   5   2   13.35    0.47
   2   5   2   12.27    0.46
   2   5   2   12.61    0.46
  -2  -5  -2   12.94    0.45
  -2  -5  -2   12.46    0.46
  -2  -5  -2   12.54    0.46
   2   4   2    9.55    0.35
   2   4   2    9.40    0.35
  -2  -4  -2    9.44    0.34
  -2  -4  -2    9.06    0.33
  -2  -4  -2    9.42    0.34
   2   3   2   20.77    0.71
   2   3   2   20.87    0.71
  -2  -3  -2   20.21    0.69
  -2  -3  -2   20.67    0.69
  -2  -3  -2   20.14    0.69
   2   2   2  627.71   20.85
   2   2   2  622.16   20.86
   2   2   2  641.31   20.86
  -2  -2  -2  620.41   20.97
  -2  -2  -2  647.55   20.98
   2   1   2    0.45    0.03
  -2  -1  -2    0.34    0.03
  -2   0  -2    1.22    0.05
  -2   1  -2    0.32    0.03
   2  -2   2  612.28   20.25
   2  -2   2  623.37   20.25
   2  -2   2  600.18   20.25
  -2   2  -2  598.70   19.98
  -2   2  -2  606.85   19.98
  -2   2  -2  606.41   19.99
   2  -3   2   19.99    0.70
   2  -3   2   20.81    0.70
   2  -3   2   20.54    0.70
  -2   3  -2   20.48    0.69
  -2   3  -2   20.40    0.70
  -2   3  -2   20.33    0.70
   2  -4   2    9.40    0.34
   2  -4   2    9.03    0.34
   2  -4   2    9.07    0.34
  -2   4  -2    8.96    0.34
  -2   4  -2    9.35    0.33
   2  -5   2   12.56    0.46
   2  -5   2   12.75    0.46
   2  -5   2   12.83    0.46
  -2   5  -2   12.36    0.45
  -2   5  -2   12.86    0.46
  -2   5  -2   12.41    0.46
   2  -6   2    4.93    0.24
   2  -6   2    4.93    0.23
   2  -6   2    4.95    0.24
  -2   6  -2    5.48    0.24
  -2   6  -2    5.42    0.25
  -2   6  -2    5.11    0.25
   2  -7   2    0.34    0.11
   2  -7   2    0.52    0.10
  -2   7  -2    0.41    0.11
  -2   7  -2    0.40    0.11
  -2   7  -2    0.49    0.12
   2  -8   2   18.76    0.69
   2  -8   2   18.35    0.69
   2  -8   2   18.34    0.69
  -2   8  -2   19.40    0.72
  -2   8  -2   18.75    0.70
   2  -9   2    1.99    0.25
   2  -9   2    2.52    0.30
   2  -9   2    2.34    0.26
  -2   9  -2    2.41    0.29
  -2   9  -2    2.43    0.31
  -2   9  -2    2.53    0.27
   2 -10   2    3.06    0.31
   2 -10   2    2.83    0.39
   2 -10   2    3.06    0.33
  -2  10  -2    2.99    0.38
  -2  10  -2    3.40    0.34
   2 -11   2   11.68    0.57
   2 -11   2   10.69    0.54
   2 -11   2   10.19    0.87
  -2  11  -2   11.58    0.64
  -2  11  -2   10.45    0.57
   2 -12   2    1.04    0.28
   2 -12   2    0.90    0.43
  -2  12  -2    0.93    0.30
   2 -13   2    7.14    0.63
   2 -13   2    6.69    0.61
  -2  13  -2    6.44    0.67
   1  13   2    2.66    0.38
  -1 -13  -2    2.97    0.38
  -1 -13  -2    2.59    0.33
   1  12   2    0.72    0.27
   1  12   2    0.63    0.38
  -1 -12  -2    0.82    0.25
  -1 -12  -2    0.59    0.27
   1  11   2    0.30    0.29
   1  11   2    0.23    0.22
  -1 -11  -2    0.08    0.19
  -1 -11  -2    0.31    0.21
  -1 -11  -2    0.36    0.34
   1  10   2    7.18    0.47
   1  10   2    7.40    0.41
  -1 -10  -2    6.62    0.37
  -1 -10  -2    7.75    0.40
   1   9   2   15.73    0.68
   1   9   2   16.91    0.67
   1   9   2   16.73    0.64
  -1  -9  -2   17.59    0.67
  -1  -9  -2   16.97    0.65
   1   8   2   21.97    0.83
   1   8   2   23.19    0.83
   1   8   2   22.12    0.81
  -1  -8  -2   20.73    0.78
  -1  -8  -2   20.41    0.78
  -1  -8  -2   22.17    0.76
   1   7   2    4.93    0.28
   1   7   2    5.32    0.26
   1   7   2    5.09    0.29
  -1  -7  -2    5.42    0.26
  -1  -7  -2    5.40    0.25
  -1  -7  -2    5.60    0.28
   1   6   2   14.11    0.54
   1   6   2   14.95    0.55
   1   6   2   15.73    0.55
  -1  -6  -2   15.64    0.55
  -1  -6  -2   14.61    0.55
  -1  -6  -2   15.13    0.54
   1   5   2   21.55    0.73
   1   5   2   21.25    0.73
   1   5   2   19.90    0.73
  -1  -5  -2   19.92    0.71
  -1  -5  -2   20.23    0.71
  -1  -5  -2   21.25    0.71
   1   4   2    0.04    0.06
   1   4   2    0.12    0.05
   1   4   2   -0.03    0.05
  -1  -4  -2    0.01    0.04
  -1  -4  -2    0.04    0.05
  -1  -4  -2   -0.03    0.05
   1   3   2   15.03    0.52
   1   3   2   15.99    0.53
   1   3   2   14.67    0.53
  -1  -3  -2   14.41    0.50
  -1  -3  -2   15.41    0.51
  -1  -3  -2   14.18    0.51
   1   2   2  368.75   12.82
   1   2   2  375.65   12.82
   1   2   2  418.02   12.82
  -1  -2  -2  369.74   12.39
  -1  -2  -2  379.55   12.39
  -1  -2  -2  374.04   12.39
   1   1   2    1.38    0.06
   1   1   2    1.42    0.06
  -1  -1  -2    1.55    0.06
   1   0   2  140.32    4.86
   1   0   2  154.26    4.86
   1   0   2  145.94    4.86
   1  -1   2    1.36    0.06
  -1   1  -2    1.34    0.06
  -1   1  -2    1.50    0.05
   1  -2   2  384.55   12.55
   1  -2   2  365.54   12.55
   1  -2   2  387.20   12.55
  -1   2  -2  420.11   13.08
  -1   2  -2  386.49   13.08
  -1   2  -2  379.39   13.08
   1  -3   2   14.81    0.51
   1  -3   2   14.60    0.51
  -1   3  -2   14.31    0.49
  -1   3  -2   14.44    0.50
  -1   3  -2   14.33    0.50
   1  -4   2    0.07    0.05
   1  -4   2    0.07    0.05
   1  -4   2    0.09    0.05
  -1   4  -2    0.06    0.05
  -1   4  -2   -0.01    0.05
  -1   4  -2   -0.04    0.05
   1  -5   2   21.34    0.72
   1  -5   2   19.19    0.71
   1  -5   2   20.69    0.71
  -1   5  -2   21.42    0.73
  -1   5  -2   20.44    0.73
  -1   5  -2   21.15    0.73
   1  -6   2   14.92    0.53
   1  -6   2   13.71    0.53
   1  -6   2   15.07    0.54
  -1   6  -2   15.82    0.56
  -1   6  -2   15.05    0.56
  -1   6  -2   14.85    0.56
   1  -7   2    5.91    0.28
   1  -7   2    5.43    0.27
   1  -7   2    5.38    0.26
  -1   7  -2    5.35    0.27
  -1   7  -2    5.95    0.34
  -1   7  -2    5.08    0.27
   1  -8   2   20.33    0.77
   1  -8   2   21.12    0.77
   1  -8   2   21.70    0.78
  -1   8  -2   20.89    0.80
  -1   8  -2   23.14    0.80
  -1   8  -2   21.45    0.79
   1  -9   2   16.69    0.66
   1  -9   2   15.96    0.63
   1  -9   2   16.53    0.64
  -1   9  -2   17.19    0.66
  -1   9  -2   17.36    0.66
  -1   9  -2   15.66    0.67
   1 -10   2    6.89    0.40
   1 -10   2    7.83    0.42
   1 -10   2    7.36    0.47
  -1  10  -2    7.63    0.46
  -1  10  -2    7.13    0.42
   1 -11   2    0.22    0.29
   1 -11   2    0.27    0.21
   1 -11   2    0.44    0.23
  -1  11  -2    0.57    0.24
  -1  11  -2    0.45    0.27
   1 -12   2    0.39    0.28
   1 -12   2    1.02    0.28
  -1  12  -2    1.13    0.30
   1 -13   2    2.66    0.38
   1 -13   2    2.52    0.36
  -1  13  -2    2.74    0.42
   0  13   2    0.11    0.34
   0 -13  -2   -0.03    0.31
   0 -13  -2    0.02    0.34
   0  12   2   31.54    1.21
   0  12   2   30.45    1.26
   0 -12  -2   31.13    1.19
   0 -12  -2   33.11    1.22
   0  11   2   -0.12    0.29
   0  11   2   -0.13    0.21
   0 -11  -2    0.01    0.19
   0 -11  -2    0.12    0.21
   0 -11  -2   -0.01    0.30
   0  10   2   13.57    0.64
   0  10   2   14.19    0.59
   0 -10  -2   13.27    0.56
   0 -10  -2   13.28    0.62
   0 -10  -2   13.58    0.57
   0   9   2   -0.03    0.17
   0   9   2    0.09    0.20
   0   9   2   -0.01    0.14
   0  -9  -2   -0.03    0.13
   0  -9  -2   -0.05    0.13
   0  -9  -2    0.21    0.18
   0   8   2   23.23    0.83
   0   8   2   21.31    0.81
   0   8   2   23.18    0.83
   0  -8  -2   22.53    0.82
   0  -8  -2   23.76    0.83
   0  -8  -2   22.85    0.84
   0   7   2    0.05    0.12
   0   7   2   -0.06    0.10
   0   7   2   -0.04    0.09
   0  -7  -2    0.02    0.09
   0  -7  -2    0.02    0.09
   0  -7  -2    0.00    0.11
   0   6   2   22.02    0.79
   0   6   2   22.86    0.79
   0   6   2   22.23    0.78
   0  -6  -2   22.31    0.77
   0  -6  -2   21.35    0.77
   0  -6  -2   21.77    0.76
   0   5   2   -0.02    0.05
   0   5   2   -0.03    0.06
   0   5   2   -0.05    0.07
   0  -5  -2   -0.02    0.06
   0  -5  -2   -0.02    0.06
   0  -5  -2    0.01    0.06
   0   4   2   89.18    2.91
   0   4   2   84.47    2.90
   0   4   2   87.44    2.90
   0  -4  -2   82.16    2.77
   0  -4  -2   81.13    2.77
   0  -4  -2   86.15    2.78
   0   3   2    0.02    0.04
   0   3   2    0.00    0.04
   0   3   2    0.01    0.03
   0  -3  -2   -0.01    0.04
   0  -3  -2    0.04    0.04
   0  -3  -2   -0.04    0.04
   0   2   2   47.44    1.57
   0   2   2   48.15    1.58
   0   2   2   46.18    1.58
   0  -2  -2   48.68    1.63
   0  -2  -2   48.40    1.63
   0  -2  -2   49.58    1.63
   0   1   2    0.02    0.02
   0   1   2    0.02    0.01
   0   1   2    0.01    0.01
   0  -1  -2    0.00    0.01
   0  -1  -2    0.00    0.01
   0  -1  -2    0.00    0.02
   0   0   2    0.01    0.01
   0  -1   2    0.01    0.01
   0  -1   2    0.01    0.01
   0  -1   2    0.02    0.02
   0   1  -2    0.04    0.01
   0   1  -2    0.00    0.01
   0   1  -2   -0.02    0.01
   0  -2   2   49.03    1.61
   0  -2   2   47.82    1.61
   0  -2   2   47.87    1.61
   0   2  -2   48.38    1.65
   0   2  -2   49.21    1.65
   0   2  -2   50.86    1.65
   0  -3   2    0.07    0.04
   0  -3   2    0.07    0.04
   0  -3   2   -0.03    0.04
   0   3  -2   -0.06    0.04
   0   3  -2   -0.02    0.04
   0   3  -2    0.01    0.04
   0  -4   2   82.39    2.80
   0  -4   2   84.81    2.80
   0  -4   2   84.37    2.80
   0   4  -2   85.23    2.85
   0   4  -2   84.57    2.85
   0   4  -2   86.29    2.85
   0  -5   2    0.04    0.07
   0  -5   2    0.05    0.06
   0  -5   2    0.00    0.06
   0   5  -2    0.09    0.06
   0   5  -2    0.04    0.06
   0   5  -2    0.04    0.07
   0  -6   2   22.36    0.78
   0  -6   2   21.57    0.78
   0  -6   2   22.75    0.78
   0   6  -2   22.54    0.78
   0   6  -2   21.17    0.77
   0   6  -2   22.39    0.78
   0  -7   2   -0.09    0.09
   0  -7   2    0.07    0.10
   0  -7   2    0.17    0.18
   0   7  -2    0.12    0.11
   0   7  -2    0.04    0.10
   0   7  -2    0.09    0.10
   0  -8   2   22.22    0.83
   0  -8   2   23.25    0.82
   0  -8   2   23.14    0.83
   0   8  -2   22.14    0.84
   0   8  -2   23.64    0.84
   0   8  -2   23.22    0.84
   0  -9   2   -0.01    0.17
   0  -9   2   -0.01    0.13
   0  -9   2    0.04    0.14
   0   9  -2   -0.17    0.16
   0   9  -2   -0.02    0.18
   0 -10   2   12.61    0.55
   0 -10   2   13.23    0.60
   0 -10   2   13.26    0.57
   0  10  -2   13.13    0.59
   0  10  -2   14.08    0.71
   0 -11   2    0.14    0.29
   0 -11   2    0.03    0.22
   0 -11   2    0.17    0.20
   0  11  -2   -0.05    0.33
   0  11  -2    0.05    0.22
   0 -12   2   33.76    1.24
   0 -12   2   31.04    1.21
   0  12  -2   30.29    1.22
   0 -13   2    0.00    0.35
   0 -13   2    0.01    0.34
   0  13  -2   -0.06    0.37
  -1  13   2    2.86    0.39
   1 -13  -2    2.69    0.35
   1 -13  -2    2.45    0.36
  -1  12   2    0.52    0.29
   1 -12  -2    1.21    0.26
   1 -12  -2    0.95    0.27
  -1  11   2    0.37    0.22
  -1  11   2    0.32    0.30
   1 -11  -2    0.12    0.30
   1 -11  -2    0.23    0.20
   1 -11  -2    0.21    0.20
  -1  10   2    7.31    0.48
  -1  10   2    7.48    0.41
   1 -10  -2    7.10    0.48
   1 -10  -2    6.86    0.38
   1 -10  -2    7.73    0.40
  -1   9   2   15.84    0.67
  -1   9   2   17.30    0.68
  -1   9   2   17.36    0.65
   1  -9  -2   17.27    0.66
   1  -9  -2   17.30    0.65
   1  -9  -2   16.64    0.69
  -1   8   2   22.96    0.81
  -1   8   2   22.60    0.82
  -1   8   2   21.17    0.82
   1  -8  -2   23.00    0.81
   1  -8  -2   21.64    0.79
   1  -8  -2   21.21    0.80
  -1   7   2    5.19    0.28
  -1   7   2    5.27    0.28
   1  -7  -2    5.61    0.26
   1  -7  -2    5.37    0.30
   1  -7  -2    5.37    0.28
  -1   6   2   15.28    0.57
  -1   6   2   15.38    0.57
  -1   6   2   16.07    0.56
   1  -6  -2   14.98    0.54
   1  -6  -2   14.12    0.53
  -1   5   2   21.63    0.74
  -1   5   2   21.23    0.74
  -1   5   2   20.54    0.73
   1  -5  -2   20.37    0.71
   1  -5  -2   21.04    0.72
   1  -5  -2   19.83    0.71
  -1   4   2    0.09    0.05
  -1   4   2    0.08    0.06
  -1   4   2    0.05    0.05
   1  -4  -2    0.02    0.05
   1  -4  -2    0.13    0.05
   1  -4  -2   -0.02    0.05
  -1   3   2   14.49    0.51
  -1   3   2   14.72    0.51
   1  -3  -2   14.97    0.51
   1  -3  -2   14.82    0.52
  -1   2   2  375.68   12.67
  -1   2   2  383.32   12.68
  -1   2   2  389.79   12.68
   1  -2  -2  385.44   12.64
   1  -2  -2  392.63   12.64
   1  -2  -2  367.81   12.64
  -1   0   2  194.30    6.85
  -1   0   2  219.73    6.85
   1   0  -2  161.09    5.49
   1   0  -2  170.09    5.50
   1   0  -2  167.22    5.49
  -1  -1   2    1.41    0.06
   1   1  -2    1.54    0.06
  -1  -2   2  374.97   12.49
  -1  -2   2  385.08   12.49
  -1  -2   2  372.43   12.50
   1   2  -2  388.94   13.25
   1   2  -2  399.05   13.25
   1   2  -2  413.03   13.25
  -1  -3   2   14.59    0.50
  -1  -3   2   14.89    0.50
  -1  -3   2   14.02    0.50
   1   3  -2   13.73    0.50
   1   3  -2   14.47    0.50
   1   3  -2   15.23    0.50
  -1  -4   2   -0.03    0.05
  -1  -4   2    0.02    0.05
  -1  -4   2    0.18    0.05
   1   4  -2    0.01    0.05
   1   4  -2    0.07    0.05
   1   4  -2   -0.05    0.05
  -1  -5   2   21.30    0.74
  -1  -5   2   21.14    0.74
  -1  -5   2   21.45    0.74
   1   5  -2   20.94    0.74
   1   5  -2   20.97    0.74
   1   5  -2   22.09    0.74
  -1  -6   2   14.25    0.54
  -1  -6   2   15.28    0.55
  -1  -6   2   15.48    0.54
   1   6  -2   15.28    0.55
   1   6  -2   15.00    0.55
   1   6  -2   15.18    0.55
  -1  -7   2    5.29    0.27
  -1  -7   2    5.39    0.26
  -1  -7   2    5.60    0.27
   1   7  -2    5.57    0.28
   1   7  -2    5.93    0.28
   1   7  -2    5.14    0.27
  -1  -8   2   21.55    0.79
  -1  -8   2   21.76    0.80
  -1  -8   2   22.71    0.80
   1   8  -2   22.87    0.81
   1   8  -2   21.79    0.80
   1   8  -2   21.23    0.81
  -1  -9   2   16.64    0.66
  -1  -9   2   17.45    0.65
  -1  -9   2   16.70    0.68
   1   9  -2   16.66    0.66
   1   9  -2   15.90    0.65
   1   9  -2   17.08    0.67
  -1 -10   2    6.97    0.46
  -1 -10   2    7.28    0.42
  -1 -10   2    7.39    0.39
   1  10  -2    7.08    0.45
   1  10  -2    7.44    0.42
  -1 -11   2    0.27    0.20
  -1 -11   2    0.29    0.29
  -1 -11   2    0.07    0.22
   1  11  -2    0.43    0.23
   1  11  -2    0.30    0.26
  -1 -12   2    0.95    0.29
  -1 -12   2    0.59    0.25
   1  12  -2    0.96    0.30
   1  12  -2    0.91    0.37
  -1 -13   2    2.27    0.49
  -1 -13   2    2.74    0.36
   1  13  -2    3.20    0.41
  -2  13   2    7.16    0.64
   2 -13  -2    5.91    0.58
   2 -13  -2    6.89    0.57
  -2  12   2    1.12    0.30
   2 -12  -2    1.12    0.27
   2 -12  -2    1.42    0.50
  -2  11   2   11.79    0.57
  -2  11   2   11.85    0.67
   2 -11  -2   12.14    0.66
   2 -11  -2   11.19    0.56
   2 -11  -2   11.51    0.55
  -2  10   2    3.37    0.32
  -2  10   2    3.47    0.42
   2 -10  -2    2.73    0.30
   2 -10  -2    2.92    0.41
   2 -10  -2    2.87    0.30
  -2   9   2    2.39    0.31
  -2   9   2    2.38    0.32
  -2   9   2    2.51    0.26
   2  -9  -2    2.31    0.25
   2  -9  -2    2.16    0.24
   2  -9  -2    1.82    0.22
  -2   8   2   19.87    0.72
  -2   8   2   18.03    0.71
  -2   8   2   18.94    0.70
   2  -8  -2   18.93    0.70
   2  -8  -2   19.41    0.70
   2  -8  -2   18.94    0.72
  -2   7   2    0.36    0.12
  -2   7   2    0.48    0.10
  -2   7   2    0.34    0.12
   2  -7  -2    0.47    0.10
   2  -7  -2    0.34    0.12
   2  -7  -2    0.37    0.10
  -2   6   2    5.09    0.26
  -2   6   2    5.44    0.24
  -2   6   2    5.44    0.25
   2  -6  -2    4.77    0.23
   2  -6  -2    5.38    0.23
   2  -6  -2    4.83    0.24
  -2   5   2   12.61    0.46
  -2   5   2   12.72    0.46
   2  -5  -2   12.15    0.47
   2  -5  -2   12.96    0.47
   2  -5  -2   13.98    0.48
  -2   4   2    9.23    0.34
  -2   4   2    9.81    0.35
   2  -4  -2    9.61    0.36
   2  -4  -2    9.95    0.36
  -2   3   2   21.38    0.70
  -2   3   2   20.42    0.70
  -2   3   2   19.67    0.70
   2  -3  -2   21.12    0.70
   2  -3  -2   19.87    0.70
  -2   2   2  639.13   20.56
  -2   2   2  625.55   20.56
  -2   2   2  599.25   20.56
   2  -2  -2  678.18   22.44
  -2   1   2    0.41    0.04
  -2   1   2    0.45    0.04
  -2   1   2    0.33    0.04
  -2   1   2    0.37    0.03
   2  -1  -2    0.47    0.03
   2  -1  -2    0.36    0.03
   2  -1  -2    0.35    0.04
  -2   0   2    1.41    0.05
   2   0  -2    1.51    0.05
   2   0  -2    1.52    0.06
   2   1  -2    0.30    0.03
   2   1  -2    0.35    0.03
  -2  -2   2  626.06   20.76
  -2  -2   2  629.13   20.76
   2   2  -2  608.58   20.59
   2   2  -2  619.85   20.59
   2   2  -2  638.49   20.59
  -2  -3   2   20.55    0.67
  -2  -3   2   20.06    0.67
  -2  -3   2   18.56    0.67
   2   3  -2   20.96    0.73
   2   3  -2   20.90    0.73
   2   3  -2   22.60    0.73
  -2  -4   2    9.34    0.34
  -2  -4   2    9.48    0.34
   2   4  -2   10.23    0.36
   2   4  -2    9.76    0.36
   2   4  -2    9.70    0.36
  -2  -5   2   12.59    0.47
  -2  -5   2   13.03    0.47
  -2  -5   2   13.33    0.47
   2   5  -2   12.82    0.47
   2   5  -2   12.78    0.47
   2   5  -2   13.02    0.47
  -2  -6   2    5.39    0.24
  -2  -6   2    4.74    0.24
  -2  -6   2    5.23    0.23
   2   6  -2    5.24    0.25
   2   6  -2    5.58    0.26
   2   6  -2    5.40    0.25
  -2  -7   2    0.39    0.11
  -2  -7   2    0.33    0.09
  -2  -7   2    0.31    0.10
   2   7  -2    0.36    0.10
   2   7  -2    0.43    0.11
   2   7  -2    0.53    0.12
  -2  -8   2   18.49    0.67
  -2  -8   2   17.65    0.69
  -2  -8   2   18.59    0.68
   2   8  -2   18.94    0.71
   2   8  -2   19.39    0.71
   2   8  -2   18.32    0.71
  -2  -9   2    2.25    0.27
  -2  -9   2    2.03    0.24
  -2  -9   2    2.73    0.30
   2   9  -2    2.65    0.32
   2   9  -2    1.72    0.19
   2   9  -2    2.41    0.29
  -2 -10   2    2.74    0.33
  -2 -10   2    3.43    0.30
  -2 -10   2    2.82    0.38
   2  10  -2    2.95    0.38
   2  10  -2    3.15    0.33
  -2 -11   2   11.86    0.58
  -2 -11   2   11.01    0.53
   2  11  -2   10.98    0.62
   2  11  -2   11.46    0.57
  -2 -12   2    0.88    0.26
  -2 -12   2    1.25    0.30
   2  12  -2    0.90    0.37
   2  12  -2    1.13    0.30
  -2 -13   2    6.71    0.65
  -2 -13   2    5.89    0.56
   2  13  -2    6.04    0.62
  -3  13   2   -0.12    0.36
   3 -13  -2   -0.13    0.31
   3 -13  -2    0.25    0.32
  -3  12   2    0.31    0.28
   3 -12  -2    0.00    0.25
   3 -12  -2    0.11    0.26
  -3  11   2   13.40    0.61
  -3  11   2   11.78    0.70
   3 -11  -2   11.55    0.68
   3 -11  -2   12.82    0.57
   3 -11  -2   11.96    0.57
  -3  10   2    1.26    0.20
  -3  10   2    1.04    0.36
   3 -10  -2    0.57    0.25
   3 -10  -2    1.14    0.19
   3 -10  -2    1.12    0.19
  -3   9   2    1.65    0.27
  -3   9   2    1.45    0.18
  -3   9   2    1.58    0.21
   3  -9  -2    1.76    0.24
   3  -9  -2    1.53    0.17
   3  -9  -2    1.44    0.21
  -3   8   2    0.69    0.13
  -3   8   2    1.03    0.16
  -3   8   2    1.10    0.17
   3  -8  -2    0.99    0.17
   3  -8  -2    0.97    0.14
   3  -8  -2    1.18    0.13
  -3   7   2   44.51    1.57
  -3   7   2   45.80    1.56
  -3   7   2   46.37    1.56
   3  -7  -2   43.69    1.54
   3  -7  -2   46.20    1.55
   3  -7  -2   45.66    1.55
  -3   6   2    2.32    0.19
  -3   6   2    2.59    0.18
  -3   6   2    2.38    0.16
   3  -6  -2    2.24    0.16
   3  -6  -2    2.12    0.16
   3  -6  -2    2.37    0.18
  -3   5   2    9.88    0.37
  -3   5   2   10.24    0.38
  -3   5   2   10.18    0.38
   3  -5  -2   10.04    0.38
   3  -5  -2    9.91    0.38
   3  -5  -2   10.21    0.38
  -3   4   2    3.53    0.16
  -3   4   2    3.56    0.16
  -3   4   2    3.44    0.17
   3  -4  -2    3.41    0.16
   3  -4  -2    3.43    0.16
  -3   3   2    5.41    0.21
  -3   3   2    5.75    0.21
   3  -3  -2    5.20    0.21
   3  -3  -2    5.88    0.21
  -3   2   2    4.81    0.17
  -3   2   2    5.01    0.18
   3  -2  -2    5.12    0.19
   3  -2  -2    5.05    0.19
  -3   1   2   28.74    0.97
  -3   1   2   29.64    0.97
   3  -1  -2   29.33    0.95
   3  -1  -2   27.54    0.94
   3  -1  -2   28.29    0.95
   3   0  -2   67.65    2.20
   3   0  -2   66.47    2.20
   3   0  -2   65.14    2.20
  -3  -1   2   28.10    0.93
   3   1  -2   29.97    1.00
  -3  -2   2    5.34    0.19
  -3  -2   2    5.07    0.19
   3   2  -2    5.21    0.19
  -3  -3   2    5.71    0.21
  -3  -3   2    5.66    0.21
  -3  -3   2    5.65    0.22
   3   3  -2    5.90    0.22
   3   3  -2    5.94    0.22
   3   3  -2    5.71    0.22
  -3  -4   2    3.50    0.16
  -3  -4   2    3.50    0.16
  -3  -4   2    3.26    0.15
   3   4  -2    3.65    0.16
   3   4  -2    3.47    0.16
   3   4  -2    3.52    0.17
  -3  -5   2    9.82    0.37
  -3  -5   2    9.67    0.37
  -3  -5   2   10.30    0.37
   3   5  -2   10.00    0.39
   3   5  -2   10.50    0.39
   3   5  -2   10.62    0.39
  -3  -6   2    2.32    0.17
  -3  -6   2    2.25    0.17
  -3  -6   2    2.26    0.15
   3   6  -2    2.66    0.19
   3   6  -2    2.17    0.17
   3   6  -2    2.58    0.18
  -3  -7   2   43.00    1.49
  -3  -7   2   43.71    1.49
  -3  -7   2   43.59    1.48
   3   7  -2   42.72    1.53
   3   7  -2   44.87    1.53
   3   7  -2   46.34    1.53
  -3  -8   2    0.95    0.16
  -3  -8   2    1.05    0.13
  -3  -8   2    0.94    0.14
   3   8  -2    0.82    0.14
   3   8  -2    1.07    0.19
   3   8  -2    0.85    0.14
  -3  -9   2    1.44    0.20
  -3  -9   2    1.26    0.18
  -3  -9   2    1.48    0.16
   3   9  -2    1.67    0.19
   3   9  -2    1.62    0.22
   3   9  -2    1.38    0.18
  -3 -10   2    1.12    0.18
  -3 -10   2    1.25    0.21
  -3 -10   2    1.05    0.24
   3  10  -2    1.03    0.22
   3  10  -2    0.93    0.20
  -3 -11   2   12.96    0.61
  -3 -11   2   12.21    0.56
   3  11  -2   11.62    0.59
  -3 -12   2    0.10    0.24
  -3 -12   2    0.17    0.29
   3  12  -2   -0.10    0.36
   3  12  -2    0.23    0.29
  -3 -13   2    0.18    0.37
  -3 -13   2    0.17    0.31
   3  13  -2   -0.13    0.35
  -4  13   2    0.62    0.61
   4 -13  -2    0.30    0.32
   4 -13  -2    0.79    0.34
  -4  12   2    5.77    0.53
   4 -12  -2    5.58    0.49
   4 -12  -2    6.50    0.50
   4 -12  -2    5.72    0.73
  -4  11   2    0.39    0.24
   4 -11  -2    0.54    0.26
   4 -11  -2    0.39    0.21
   4 -11  -2    0.37    0.31
  -4  10   2    3.36    0.43
  -4  10   2    2.98    0.33
   4 -10  -2    2.42    0.28
   4 -10  -2    2.40    0.31
   4 -10  -2    2.80    0.31
  -4   9   2    3.93    0.33
  -4   9   2    3.65    0.36
  -4   9   2    4.57    0.30
   4  -9  -2    3.76    0.36
   4  -9  -2    3.93    0.29
   4  -9  -2    4.04    0.28
  -4   8   2    0.29    0.13
  -4   8   2    0.44    0.16
  -4   8   2    0.38    0.15
   4  -8  -2    0.50    0.13
   4  -8  -2    0.32    0.12
   4  -8  -2    0.42    0.16
  -4   7   2    1.57    0.17
  -4   7   2    1.08    0.14
  -4   7   2    1.28    0.14
   4  -7  -2    1.05    0.12
   4  -7  -2    1.42    0.15
   4  -7  -2    1.23    0.17
  -4   6   2    2.64    0.17
  -4   6   2    2.88    0.20
  -4   6   2    2.88    0.18
   4  -6  -2    2.48    0.17
   4  -6  -2    2.60    0.19
   4  -6  -2    3.17    0.18
  -4   5   2    0.05    0.07
  -4   5   2   -0.06    0.06
  -4   5   2    0.09    0.07
   4  -5  -2    0.05    0.06
   4  -5  -2   -0.08    0.06
   4  -5  -2   -0.02    0.07
  -4   4   2   57.73    1.95
  -4   4   2   60.22    1.94
  -4   4   2   56.37    1.95
   4  -4  -2   60.01    1.92
   4  -4  -2   56.79    1.92
   4  -4  -2   54.70    1.92
  -4   3   2   22.57    0.81
  -4   3   2   24.83    0.81
  -4   3   2   24.21    0.81
   4  -3  -2   24.98    0.81
   4  -3  -2   23.09    0.81
   4  -3  -2   23.51    0.81
  -4   2   2   10.35    0.35
  -4   2   2   10.04    0.35
   4  -2  -2   10.32    0.36
   4  -2  -2   10.36    0.36
  -4   1   2  216.10    7.48
  -4   1   2  235.54    7.47
   4  -1  -2  233.78    7.44
   4  -1  -2  219.75    7.43
   4  -1  -2  220.21    7.43
   4   0  -2   55.21    1.83
  -4  -2   2   10.29    0.35
   4   2  -2   11.23    0.39
   4   2  -2   11.67    0.39
   4   2  -2   11.08    0.39
  -4  -3   2   23.92    0.80
  -4  -3   2   23.07    0.79
   4   3  -2   23.34    0.80
   4   3  -2   23.57    0.80
   4   3  -2   23.42    0.80
  -4  -4   2   56.71    1.91
  -4  -4   2   57.18    1.91
   4   4  -2   56.95    1.94
   4   4  -2   57.76    1.94
   4   4  -2   58.71    1.94
  -4  -5   2    0.02    0.07
  -4  -5   2   -0.05    0.06
  -4  -5   2    0.02    0.05
   4   5  -2    0.03    0.06
   4   5  -2   -0.05    0.07
   4   5  -2   -0.02    0.08
  -4  -6   2    2.96    0.18
  -4  -6   2    2.22    0.17
  -4  -6   2    2.73    0.15
   4   6  -2    2.96    0.19
   4   6  -2    2.73    0.18
  -4  -7   2    1.16    0.13
  -4  -7   2    1.21    0.15
  -4  -7   2    1.13    0.13
   4   7  -2    1.50    0.16
   4   7  -2    1.10    0.12
   4   7  -2    1.23    0.13
  -4  -8   2    0.50    0.13
  -4  -8   2    0.31    0.15
  -4  -8   2    0.35    0.11
   4   8  -2    0.21    0.13
   4   8  -2    0.47    0.13
  -4  -9   2    3.41    0.25
  -4  -9   2    3.84    0.34
  -4  -9   2    3.84    0.30
   4   9  -2    3.60    0.36
   4   9  -2    3.58    0.32
   4   9  -2    3.80    0.29
  -4 -10   2    3.04    0.27
  -4 -10   2    3.22    0.35
  -4 -10   2    2.93    0.40
   4  10  -2    3.09    0.37
  -4 -11   2    0.79    0.20
  -4 -11   2    0.76    0.25
   4  11  -2    1.00    0.24
   4  11  -2    0.69    0.27
  -4 -12   2    5.32    0.43
  -4 -12   2    5.28    0.54
   4  12  -2    6.43    0.53
   4  12  -2    5.61    0.64
  -4 -13   2    0.40    0.37
   4  13  -2    0.21    0.37
  -5  13   2   -0.22    0.39
   5 -13  -2   -0.01    0.32
   5 -13  -2    0.06    0.35
  -5  12   2    0.94    0.32
   5 -12  -2    0.39    0.45
   5 -12  -2    0.73    0.28
   5 -12  -2    0.47    0.27
  -5  11   2    2.34    0.28
   5 -11  -2    2.36    0.27
   5 -11  -2    2.97    0.37
   5 -11  -2    2.23    0.28
  -5  10   2   12.25    0.66
  -5  10   2   14.49    0.59
   5 -10  -2   14.11    0.59
   5 -10  -2   13.90    0.66
   5 -10  -2   13.69    0.59
  -5   9   2   -0.21    0.15
  -5   9   2    0.05    0.17
  -5   9   2    0.03    0.19
   5  -9  -2    0.07    0.15
   5  -9  -2    0.05    0.19
   5  -9  -2    0.05    0.14
  -5   8   2    4.24    0.28
  -5   8   2    4.38    0.27
  -5   8   2    3.68    0.48
   5  -8  -2    4.31    0.27
   5  -8  -2    4.35    0.26
   5  -8  -2    4.57    0.32
  -5   7   2   13.08    0.49
  -5   7   2   12.60    0.51
  -5   7   2   12.83    0.49
   5  -7  -2   12.36    0.48
   5  -7  -2   12.10    0.49
   5  -7  -2   13.34    0.50
  -5   6   2    1.70    0.15
  -5   6   2    1.74    0.15
  -5   6   2    1.63    0.19
   5  -6  -2    1.65    0.15
   5  -6  -2    1.52    0.15
   5  -6  -2    1.59    0.17
  -5   5   2    4.96    0.26
  -5   5   2    5.21    0.22
  -5   5   2    5.46    0.22
   5  -5  -2    5.49    0.23
   5  -5  -2    5.44    0.24
   5  -5  -2    5.51    0.24
  -5   4   2   17.34    0.61
  -5   4   2   17.27    0.60
   5  -4  -2   16.57    0.61
   5  -4  -2   18.41    0.62
   5  -4  -2   17.96    0.62
  -5   3   2  111.45    3.78
  -5   3   2  113.61    3.78
  -5   3   2  116.08    3.78
   5  -3  -2  115.37    3.81
   5  -3  -2  114.28    3.81
   5  -3  -2  114.42    3.81
  -5   2   2    6.33    0.23
   5  -2  -2    6.24    0.22
   5  -2  -2    6.24    0.21
   5  -2  -2    6.04    0.23
  -5   1   2  150.17    4.97
   5  -1  -2  148.86    4.93
   5   2  -2    6.71    0.24
   5   2  -2    6.76    0.24
  -5  -3   2  115.69    3.84
   5   3  -2  117.87    3.90
   5   3  -2  117.25    3.90
   5   3  -2  117.09    3.90
  -5  -4   2   16.86    0.58
  -5  -4   2   16.30    0.57
   5   4  -2   18.29    0.63
   5   4  -2   17.86    0.63
   5   4  -2   18.25    0.63
  -5  -5   2    5.46    0.23
  -5  -5   2    5.23    0.23
   5   5  -2    5.58    0.24
   5   5  -2    5.61    0.23
   5   5  -2    5.43    0.25
  -5  -6   2    1.47    0.16
  -5  -6   2    1.50    0.16
   5   6  -2    1.82    0.16
   5   6  -2    1.82    0.15
   5   6  -2    1.62    0.19
  -5  -7   2   13.39    0.50
  -5  -7   2   12.69    0.47
  -5  -7   2   12.85    0.50
   5   7  -2   12.88    0.49
   5   7  -2   12.58    0.51
   5   7  -2   12.61    0.49
  -5  -8   2    4.22    0.29
  -5  -8   2    4.40    0.28
  -5  -8   2    4.50    0.23
   5   8  -2    4.80    0.33
   5   8  -2    4.65    0.29
   5   8  -2    4.45    0.28
  -5  -9   2   -0.03    0.18
  -5  -9   2    0.02    0.16
   5   9  -2    0.11    0.15
   5   9  -2   -0.20    0.24
   5   9  -2    0.02    0.16
  -5 -10   2   12.76    0.80
   5  10  -2   12.98    0.59
  -5 -11   2    2.76    0.29
   5  11  -2    2.10    0.27
   5  11  -2    2.24    0.30
  -5 -12   2    0.42    0.31
   5  12  -2    0.83    0.30
   5  12  -2    0.54    0.36
  -5 -13   2   -0.14    0.39
   5  13  -2    0.31    0.51
   5  13  -2   -0.10    0.35
  -6  13   2    0.91    0.41
   6 -13  -2    1.22    0.34
   6 -13  -2    0.85    0.36
  -6  12   2   -0.16    0.32
   6 -12  -2   -0.16    0.28
   6 -12  -2    0.05    0.26
   6 -12  -2    0.26    0.45
  -6  11   2   10.89    0.57
   6 -11  -2   12.23    0.57
   6 -11  -2   10.20    0.86
   6 -11  -2   12.28    0.59
  -6  10   2    0.02    0.19
   6 -10  -2    0.13    0.17
   6 -10  -2   -0.02    0.25
  -6   9   2    0.09    0.17
  -6   9   2    0.02    0.20
  -6   9   2    0.10    0.16
   6  -9  -2    0.31    0.16
   6  -9  -2   -0.02    0.20
   6  -9  -2    0.12    0.14
  -6   8   2    1.88    0.20
  -6   8   2    1.17    0.15
  -6   8   2    1.70    0.22
   6  -8  -2    1.65    0.19
   6  -8  -2    1.17    0.15
   6  -8  -2    1.29    0.15
  -6   7   2   20.30    0.73
  -6   7   2   20.86    0.75
  -6   7   2   21.27    0.77
   6  -7  -2   22.95    0.79
   6  -7  -2   21.33    0.77
   6  -7  -2   20.58    0.78
  -6   6   2   13.68    0.50
  -6   6   2   14.20    0.53
  -6   6   2   14.38    0.52
   6  -6  -2   14.22    0.53
   6  -6  -2   14.17    0.54
   6  -6  -2   14.72    0.53
  -6   5   2    7.00    0.28
  -6   5   2    7.26    0.30
  -6   5   2    7.43    0.29
   6  -5  -2    7.57    0.30
   6  -5  -2    7.68    0.31
   6  -5  -2    7.82    0.31
  -6   4   2    1.65    0.14
  -6   4   2    1.74    0.12
  -6   4   2    1.79    0.11
   6  -4  -2    1.65    0.12
   6  -4  -2    1.98    0.13
  -6   3   2  116.39    3.94
  -6   3   2  121.01    3.95
   6  -3  -2  119.90    3.95
   6  -3  -2  117.12    3.94
   6  -3  -2  118.94    3.94
  -6   2   2   37.58    1.21
  -6   2   2   34.96    1.22
   6  -2  -2   39.15    1.24
   6  -2  -2   36.99    1.24
   6  -2  -2   34.80    1.25
  -6   1   2   14.11    0.48
   6  -1  -2   13.58    0.46
   6   0  -2   32.14    1.07
  -6  -3   2  116.81    3.88
   6   3  -2  116.45    3.89
   6   3  -2  117.37    3.88
  -6  -4   2    1.74    0.11
  -6  -4   2    1.60    0.11
   6   4  -2    1.58    0.12
   6   4  -2    1.88    0.14
   6   4  -2    1.94    0.13
  -6  -5   2    7.80    0.30
  -6  -5   2    7.63    0.31
   6   5  -2    7.77    0.31
   6   5  -2    7.54    0.30
   6   5  -2    7.61    0.30
  -6  -6   2   14.72    0.53
  -6  -6   2   13.79    0.52
   6   6  -2   14.24    0.54
   6   6  -2   14.43    0.53
   6   6  -2   14.31    0.53
  -6  -7   2   21.12    0.77
  -6  -7   2   22.20    0.78
   6   7  -2   23.21    0.81
   6   7  -2   21.01    0.79
   6   7  -2   21.91    0.79
  -6  -8   2    1.18    0.17
  -6  -8   2    1.46    0.16
   6   8  -2    1.42    0.16
   6   8  -2    1.03    0.15
   6   8  -2    1.52    0.20
  -6  -9   2    0.23    0.17
  -6  -9   2    0.20    0.19
   6   9  -2    0.31    0.16
   6   9  -2    0.29    0.16
  -6 -10   2   -0.01    0.20
   6  10  -2    0.09    0.23
  -6 -11   2   11.48    0.62
   6  11  -2   11.20    0.58
   6  11  -2   11.77    0.63
  -6 -12   2    0.39    0.32
   6  12  -2    0.19    0.29
   6  12  -2   -0.05    0.63
  -6 -13   2    0.76    0.42
   6  13  -2    0.96    0.68
   6  13  -2    0.63    0.37
  -7  13   2   14.29    0.87
   7 -13  -2   14.99    0.81
   7 -13  -2   14.89    0.80
  -7  12   2    1.43    0.34
   7 -12  -2    2.05    0.30
   7 -12  -2    1.48    0.32
  -7  11   2   -0.06    0.25
   7 -11  -2    0.18    0.23
   7 -11  -2   -0.04    0.35
   7 -11  -2    0.00    0.21
  -7  10   2    1.90    0.23
   7 -10  -2    1.58    0.28
   7 -10  -2    1.29    0.21
  -7   9   2    1.09    0.18
  -7   9   2    1.53    0.23
   7  -9  -2    1.61    0.18
   7  -9  -2    1.13    0.22
   7  -9  -2    1.47    0.18
  -7   8   2    1.41    0.20
  -7   8   2    1.99    0.22
   7  -8  -2    1.85    0.22
   7  -8  -2    1.73    0.21
   7  -8  -2    1.55    0.19
  -7   7   2   -0.07    0.10
  -7   7   2   -0.07    0.16
   7  -7  -2    0.04    0.11
   7  -7  -2   -0.07    0.10
   7  -7  -2    0.20    0.13
  -7   6   2    2.49    0.21
  -7   6   2    2.39    0.17
  -7   6   2    2.14    0.17
   7  -6  -2    2.41    0.18
   7  -6  -2    2.10    0.17
   7  -6  -2    2.31    0.20
  -7   5   2    0.05    0.09
  -7   5   2    0.12    0.07
  -7   5   2    0.08    0.07
   7  -5  -2    0.06    0.06
   7  -5  -2    0.08    0.08
   7  -5  -2   -0.05    0.08
  -7   4   2   22.96    0.79
  -7   4   2   22.58    0.80
  -7   4   2   23.83    0.79
   7  -4  -2   23.53    0.78
   7  -4  -2   21.83    0.79
   7  -4  -2   22.20    0.77
  -7   3   2   19.80    0.66
  -7   3   2   19.26    0.67
   7  -3  -2   18.76    0.67
   7  -3  -2   20.31    0.67
  -7   2   2    5.86    0.23
   7  -2  -2    5.54    0.22
   7  -1  -2  133.85    4.38
   7  -1  -2  130.01    4.38
   7   3  -2   20.28    0.69
  -7  -4   2   21.58    0.74
   7   4  -2   24.12    0.82
   7   4  -2   24.09    0.82
   7   4  -2   23.55    0.82
  -7  -5   2    0.00    0.07
  -7  -5   2    0.07    0.07
   7   5  -2   -0.09    0.08
   7   5  -2    0.00    0.07
   7   5  -2    0.06    0.07
  -7  -6   2    2.31    0.19
  -7  -6   2    2.32    0.17
   7   6  -2    2.27    0.17
   7   6  -2    2.56    0.22
   7   6  -2    2.31    0.17
  -7  -7   2    0.06    0.11
  -7  -7   2    0.06    0.12
   7   7  -2   -0.10    0.15
   7   7  -2    0.04    0.11
   7   7  -2    0.13    0.10
  -7  -8   2    1.88    0.24
  -7  -8   2    1.68    0.22
   7   8  -2    2.07    0.22
   7   8  -2    1.80    0.23
   7   8  -2    1.80    0.23
  -7  -9   2    1.20    0.19
  -7  -9   2    1.07    0.20
   7   9  -2    1.29    0.19
   7   9  -2    1.31    0.18
  -7 -10   2    1.51    0.24
   7  10  -2    1.61    0.24
  -7 -11   2    0.04    0.27
   7  11  -2   -0.16    0.27
   7  11  -2    0.00    0.24
  -7 -12   2    1.55    0.35
   7  12  -2    1.59    0.33
   7  12  -2    1.41    0.39
  -7 -13   2   -0.44    0.42
   7  13  -2   14.75    0.86
  -8  12   2    3.82    0.41
  -8  12   2    4.16    0.41
   8 -12  -2    4.04    0.55
   8 -12  -2    4.91    0.53
   8 -12  -2    3.90    0.49
  -8  11   2    1.30    0.29
  -8  11   2    1.84    0.23
   8 -11  -2    1.65    0.27
   8 -11  -2    1.40    0.24
   8 -11  -2    1.80    0.38
  -8  10   2    4.78    0.41
  -8  10   2    4.05    0.32
   8 -10  -2    4.34    0.35
   8 -10  -2    4.21    0.37
   8 -10  -2    4.11    0.49
  -8   9   2    8.82    0.42
  -8   9   2    8.07    0.39
  -8   9   2    8.22    0.51
   8  -9  -2    8.88    0.49
   8  -9  -2    8.43    0.41
   8  -9  -2    8.03    0.42
  -8   8   2    6.19    0.39
  -8   8   2    6.10    0.32
  -8   8   2    6.42    0.31
   8  -8  -2    6.99    0.33
   8  -8  -2    6.31    0.34
   8  -8  -2    6.12    0.38
  -8   7   2    2.67    0.21
  -8   7   2    3.07    0.20
  -8   7   2    2.81    0.27
   8  -7  -2    2.65    0.26
   8  -7  -2    2.81    0.20
   8  -7  -2    2.82    0.22
  -8   6   2   23.64    0.83
  -8   6   2   23.60    0.83
  -8   6   2   24.43    0.85
   8  -6  -2   24.17    0.86
   8  -6  -2   24.81    0.87
   8  -6  -2   24.56    0.87
  -8   5   2    3.47    0.18
  -8   5   2    3.35    0.17
  -8   5   2    3.53    0.21
   8  -5  -2    3.53    0.18
   8  -5  -2    3.93    0.20
   8  -5  -2    3.47    0.20
  -8   4   2   30.24    1.03
  -8   4   2   30.55    1.04
   8  -4  -2   30.22    1.05
   8  -4  -2   30.31    1.05
   8  -4  -2   32.14    1.06
  -8   3   2    2.06    0.11
   8  -3  -2    2.18    0.12
   8  -3  -2    1.96    0.11
  -8   2   2   18.96    0.64
   8  -2  -2   17.67    0.61
   8  -1  -2  157.60    5.26
   8  -1  -2  159.27    5.25
   8   0  -2    0.03    0.04
   8   0  -2    0.00    0.04
  -8  -1   2  149.94    4.97
   8   4  -2   32.14    1.06
   8   4  -2   30.05    1.06
   8   4  -2   31.43    1.06
  -8  -5   2    3.87    0.18
   8   5  -2    3.77    0.19
   8   5  -2    3.65    0.19
   8   5  -2    3.54    0.20
  -8  -6   2   25.04    0.86
  -8  -6   2   24.46    0.87
   8   6  -2   24.90    0.88
   8   6  -2   24.77    0.87
   8   6  -2   24.59    0.87
  -8  -7   2    3.18    0.22
  -8  -7   2    2.52    0.23
   8   7  -2    3.14    0.22
   8   7  -2    3.30    0.28
   8   7  -2    2.98    0.22
  -8  -8   2    6.38    0.34
  -8  -8   2    6.08    0.34
   8   8  -2    5.98    0.33
   8   8  -2    6.68    0.41
   8   8  -2    6.63    0.34
  -8  -9   2    8.29    0.44
   8   9  -2    7.69    0.42
   8   9  -2    9.36    0.63
   8   9  -2    8.81    0.44
  -8 -10   2    3.87    0.41
   8  10  -2    4.33    0.41
  -8 -11   2    1.32    0.29
   8  11  -2    1.52    0.30
   8  11  -2    1.58    0.27
  -8 -12   2    3.78    0.40
   8  12  -2    4.13    0.44
   8  12  -2    4.74    0.54
  -9  12   2    3.64    0.42
  -9  12   2    2.90    0.40
   9 -12  -2    3.67    0.49
   9 -12  -2    3.25    0.55
   9 -12  -2    3.16    0.38
  -9  11   2   -0.10    0.19
  -9  11   2   -0.12    0.28
   9 -11  -2    0.09    0.22
   9 -11  -2   -0.06    0.37
   9 -11  -2    0.06    0.25
  -9  10   2    6.98    0.44
  -9  10   2    5.99    0.37
   9 -10  -2    5.98    0.54
   9 -10  -2    7.55    0.41
   9 -10  -2    6.75    0.44
  -9   9   2    0.10    0.14
  -9   9   2    0.33    0.18
   9  -9  -2    0.43    0.23
   9  -9  -2    0.27    0.17
  -9   8   2   35.04    1.18
  -9   8   2   32.52    1.17
  -9   8   2   33.60    1.21
   9  -8  -2   32.43    1.18
   9  -8  -2   34.27    1.19
   9  -8  -2   32.87    1.17
  -9   7   2    2.21    0.28
  -9   7   2    1.73    0.18
  -9   7   2    1.85    0.20
   9  -7  -2    1.74    0.18
   9  -7  -2    1.99    0.19
   9  -7  -2    1.85    0.21
  -9   6   2   16.18    0.57
  -9   6   2   13.48    0.69
  -9   6   2   16.84    0.56
   9  -6  -2   15.96    0.61
   9  -6  -2   17.30    0.62
   9  -6  -2   16.18    0.60
  -9   5   2    5.05    0.25
  -9   5   2    4.50    0.20
   9  -5  -2    4.82    0.24
   9  -5  -2    4.97    0.23
   9  -5  -2    4.55    0.22
  -9   4   2   14.14    0.50
  -9   4   2   14.70    0.50
  -9   4   2   14.44    0.52
   9  -4  -2   13.34    0.50
   9  -4  -2   14.25    0.51
   9  -4  -2   14.72    0.51
  -9   3   2   23.84    0.81
   9  -3  -2   24.60    0.84
  -9   2   2  126.42    4.19
   9  -1  -2    2.82    0.14
   9   0  -2    5.95    0.23
   9   4  -2   15.08    0.53
  -9  -5   2    4.25    0.24
   9   5  -2    4.74    0.24
   9   5  -2    4.38    0.22
   9   5  -2    5.12    0.22
   9   6  -2   16.38    0.59
   9   6  -2   16.64    0.60
   9   6  -2   14.95    0.59
  -9  -7   2    1.67    0.21
  -9  -7   2    2.37    0.22
   9   7  -2    2.07    0.21
   9   7  -2    1.82    0.20
   9   7  -2    1.82    0.21
  -9  -8   2   33.02    1.17
  -9  -8   2   33.87    1.18
   9   8  -2   33.96    1.21
   9   8  -2   35.07    1.23
   9   8  -2   33.76    1.20
  -9  -9   2    0.27    0.19
   9   9  -2    0.42    0.30
   9   9  -2    0.29    0.18
   9   9  -2    0.37    0.17
  -9 -10   2    6.58    0.47
   9  10  -2    6.29    0.43
   9  10  -2    6.28    0.45
  -9 -11   2    0.15    0.29
   9  11  -2    0.10    0.29
   9  11  -2   -0.04    0.25
  -9 -12   2    0.04    0.36
   9  12  -2    2.43    0.42
   9  12  -2    3.94    0.54
 -10  12   2   -0.14    0.39
  10 -12  -2    2.20    0.32
  10 -12  -2    2.65    0.38
  10 -12  -2    2.27    0.57
 -10  11   2    5.35    0.37
 -10  11   2    4.12    0.57
  10 -11  -2    4.13    0.43
  10 -11  -2    5.07    0.47
  10 -11  -2    4.67    0.46
 -10  10   2    1.26    0.26
 -10  10   2    1.40    0.19
  10 -10  -2    1.17    0.32
  10 -10  -2    1.02    0.23
  10 -10  -2    1.46    0.21
 -10   9   2    0.44    0.19
 -10   9   2    0.42    0.17
  10  -9  -2    0.50    0.17
  10  -9  -2    0.26    0.24
  10  -9  -2    0.33    0.18
 -10   8   2    6.12    0.43
 -10   8   2    6.70    0.31
 -10   8   2    6.64    0.35
  10  -8  -2    6.24    0.39
  10  -8  -2    6.70    0.33
  10  -8  -2    5.77    0.35
 -10   7   2   14.66    0.54
 -10   7   2   15.01    0.60
 -10   7   2   14.43    0.55
  10  -7  -2   15.07    0.60
  10  -7  -2   15.49    0.57
  10  -7  -2   14.60    0.58
 -10   6   2   12.93    0.54
 -10   6   2   13.64    0.50
 -10   6   2   14.59    0.51
  10  -6  -2   13.22    0.50
  10  -6  -2   13.14    0.52
  10  -6  -2   13.61    0.51
 -10   5   2   47.62    1.61
 -10   5   2   47.92    1.62
  10  -5  -2   48.12    1.63
  10  -5  -2   47.09    1.62
  10  -5  -2   48.71    1.63
 -10   4   2    1.92    0.12
  10  -4  -2    1.78    0.12
  10  -4  -2    1.91    0.15
 -10   3   2   50.03    1.67
  10  -2  -2   30.78    1.05
  10  -1  -2   17.32    0.60
  10   0  -2    1.97    0.12
 -10  -1   2   16.25    0.56
 -10  -2   2   29.87    1.01
  10   5  -2   50.87    1.70
  10   5  -2   49.60    1.69
  10   6  -2   14.09    0.54
  10   6  -2   13.97    0.52
  10   6  -2   13.74    0.52
 -10  -7   2   15.09    0.56
  10   7  -2   15.58    0.63
  10   7  -2   15.53    0.59
  10   7  -2   15.62    0.58
 -10  -8   2    6.13    0.36
 -10  -8   2    5.59    0.33
  10   8  -2    6.16    0.34
  10   8  -2    6.35    0.34
  10   8  -2    5.84    0.43
 -10  -9   2    0.44    0.20
  10   9  -2    0.36    0.18
  10   9  -2    0.39    0.18
  10   9  -2    0.59    0.33
 -10 -10   2    1.31    0.26
  10  10  -2    1.27    0.24
  10  10  -2    1.53    0.25
 -10 -11   2    2.27    0.33
  10  11  -2    4.37    0.54
  10  11  -2    5.23    0.47
 -10 -12   2    0.30    0.39
  10  12  -2    2.38    0.40
  10  12  -2    1.44    0.54
  11 -12  -2    4.50    0.55
 -11  11   2    0.73    0.21
 -11  11   2    0.80    0.33
  11 -11  -2    0.51    0.42
  11 -11  -2    0.80    0.29
  11 -11  -2    0.39    0.25
 -11  10   2    2.97    0.42
 -11  10   2    3.29    0.30
  11 -10  -2    2.88    0.35
  11 -10  -2    3.10    0.37
  11 -10  -2    3.28    0.39
 -11   9   2    1.54    0.22
 -11   9   2    2.02    0.24
  11  -9  -2    2.40    0.29
  11  -9  -2    2.03    0.23
  11  -9  -2    2.27    0.29
 -11   8   2    2.28    0.27
 -11   8   2    2.23    0.21
  11  -8  -2    1.73    0.23
  11  -8  -2    2.50    0.30
  11  -8  -2    2.07    0.23
 -11   7   2   12.35    0.47
 -11   7   2   12.12    0.52
 -11   7   2   11.29    0.45
  11  -7  -2   12.65    0.51
  11  -7  -2   12.45    0.53
  11  -7  -2   12.23    0.49
 -11   6   2   16.74    0.59
 -11   6   2   16.09    0.63
  11  -6  -2   16.83    0.62
  11  -6  -2   16.21    0.60
  11  -6  -2   16.76    0.63
 -11   5   2    0.45    0.12
 -11   5   2    0.52    0.09
 -11   5   2    0.47    0.08
  11  -5  -2    0.58    0.11
  11  -5  -2    0.34    0.08
  11  -5  -2    0.30    0.11
 -11   4   2    4.99    0.21
  11  -4  -2    4.83    0.21
  11  -4  -2    4.75    0.23
 -11   3   2   76.07    2.53
  11  -2  -2   13.95    0.50
  11  -1  -2    9.11    0.34
  11   1  -2    8.52    0.31
  11   5  -2    0.32    0.11
  11   6  -2   16.98    0.64
  11   6  -2   17.41    0.61
  11   6  -2   16.39    0.62
 -11  -7   2   12.07    0.47
  11   7  -2   12.33    0.54
  11   7  -2   12.04    0.48
  11   7  -2   12.12    0.49
  11   8  -2    2.58    0.27
  11   8  -2    2.42    0.27
  11   8  -2    2.46    0.28
 -11  -9   2    2.01    0.23
  11   9  -2    2.09    0.22
  11   9  -2    2.00    0.21
  11   9  -2    2.08    0.37
 -11 -10   2    3.55    0.45
  11  10  -2    2.69    0.28
  11  10  -2    3.63    0.38
 -11 -11   2   -0.23    0.31
  11  11  -2    0.75    0.28
  11  11  -2    0.56    0.31
 -11 -12   2   -0.10    0.41
  11  12  -2    7.28    0.64
  12 -11  -2    4.24    0.51
  12 -11  -2    4.70    0.46
  12 -11  -2    4.63    0.51
 -12  10   2    7.34    0.51
 -12  10   2    8.17    0.39
  12 -10  -2    8.03    0.63
  12 -10  -2    7.48    0.50
  12 -10  -2    7.14    0.44
 -12   9   2    0.86    0.21
 -12   9   2    1.07    0.16
  12  -9  -2    0.98    0.18
  12  -9  -2    0.89    0.22
  12  -9  -2    0.67    0.27
 -12   8   2    1.86    0.23
 -12   8   2    2.14    0.28
  12  -8  -2    1.90    0.21
  12  -8  -2    2.03    0.24
  12  -8  -2    1.81    0.24
 -12   7   2   17.94    0.62
 -12   7   2   16.48    0.68
  12  -7  -2   17.24    0.65
  12  -7  -2   18.72    0.69
  12  -7  -2   17.20    0.68
 -12   6   2   18.95    0.67
  12  -6  -2   18.46    0.71
  12  -6  -2   19.18    0.71
  12  -6  -2   19.64    0.68
 -12   5   2   44.05    1.48
  12  -5  -2   43.37    1.49
  12  -5  -2   44.46    1.48
  12  -5  -2   43.03    1.49
 -12   4   2    0.11    0.07
  12  -3  -2    1.71    0.17
  12  -2  -2    0.31    0.09
  12  -1  -2   15.28    0.54
  12   0  -2    3.90    0.18
  12   1  -2   15.72    0.55
  12   2  -2    0.35    0.07
  12   6  -2   20.02    0.74
  12   7  -2   18.32    0.75
  12   7  -2   19.50    0.69
  12   7  -2   18.77    0.70
  12   8  -2    2.35    0.27
  12   8  -2    1.82    0.22
  12   8  -2    2.03    0.28
  12   9  -2    0.75    0.20
  12   9  -2    0.70    0.47
 -12 -10   2   -0.15    0.26
  12  10  -2    7.69    0.48
  12  10  -2    7.04    0.49
 -12 -11   2   -0.11    0.33
  12  11  -2    4.62    0.57
  12  11  -2    4.86    0.51
 -13  11   2   -0.16    0.36
 -13  11   2    0.25    0.20
  13 -11  -2    0.70    0.37
  13 -11  -2    0.02    0.55
  13 -11  -2    0.74    0.41
 -13  10   2    0.01    0.28
  13 -10  -2    1.47    0.38
  13 -10  -2    1.56    0.28
  13 -10  -2    1.30    0.23
 -13   9   2    0.11    0.22
 -13   9   2    0.19    0.15
  13  -9  -2    0.07    0.17
  13  -9  -2    0.16    0.28
  13  -9  -2    0.03    0.22
 -13   8   2    2.56    0.22
  13  -8  -2    2.54    0.26
  13  -8  -2    2.34    0.26
  13  -8  -2    2.54    0.32
 -13   7   2    0.43    0.11
  13  -7  -2    0.39    0.12
  13  -7  -2    0.20    0.18
  13  -7  -2    0.46    0.16
 -13   6   2   -0.15    0.08
  13  -6  -2    0.02    0.14
  13  -6  -2    0.03    0.14
  13  -6  -2   -0.01    0.10
 -13   5   2    0.39    0.09
  13  -5  -2    0.45    0.12
 -13   4   2   32.52    1.10
  13  -4  -2   29.69    1.04
  13  -3  -2   31.08    1.10
  13  -2  -2    0.45    0.09
  13  -1  -2   16.07    0.57
  13   0  -2   44.46    1.50
  13   1  -2   15.37    0.54
 -13  -3   2   30.09    1.03
  13   6  -2   -0.04    0.16
  13   7  -2    0.50    0.15
  13   7  -2    0.23    0.22
  13   8  -2    2.63    0.28
  13   8  -2    2.97    0.29
  13   8  -2    2.68    0.31
  13   9  -2    0.19    0.19
  13   9  -2   -0.18    0.19
  13  10  -2    1.41    0.27
  13  10  -2    1.42    0.26
  13  11  -2    0.63    0.35
  13  11  -2    0.55    0.33
 -14  11   2    0.06    0.38
 -14  11   2    1.17    0.22
  14 -11  -2    0.72    0.36
  14 -11  -2    0.97    0.28
 -14  10   2   -0.11    0.29
  14 -10  -2    1.74    0.31
  14 -10  -2    1.39    0.24
  14 -10  -2    0.74    0.39
 -14   9   2    0.13    0.15
  14  -9  -2    0.02    0.18
  14  -9  -2    0.19    0.30
  14  -9  -2   -0.08    0.23
 -14   8   2    2.50    0.23
  14  -8  -2    3.06    0.41
  14  -8  -2    2.57    0.34
  14  -8  -2    2.41    0.27
 -14   7   2   41.22    1.48
  14  -7  -2   38.63    1.38
  14  -7  -2   38.18    1.49
  14  -7  -2   40.25    1.35
 -14   6   2    8.97    0.36
  14  -6  -2    8.27    0.40
  14  -6  -2    8.69    0.41
 -14   5   2    1.25    0.15
  14  -5  -2    1.17    0.18
  14  -5  -2    0.95    0.14
  14  -4  -2   57.94    2.01
  14  -3  -2   10.19    0.42
  14  -1  -2    7.86    0.33
  14   0  -2   26.12    0.90
  14   1  -2    7.34    0.30
  14   7  -2   41.35    1.48
  14   8  -2    2.30    0.32
  14   9  -2   -0.11    0.42
  14   9  -2    0.27    0.21
  14   9  -2    0.04    0.19
  14  10  -2    1.48    0.28
  14  10  -2    1.24    0.26
  14  11  -2    0.80    0.33
 -15  10   2    0.35    0.19
  15 -10  -2    0.40    0.31
  15 -10  -2    0.15    0.42
 -15   9   2    0.72    0.16
  15  -9  -2    1.29    0.27
  15  -9  -2    1.04    0.20
  15  -9  -2    0.69    0.33
 -15   8   2    0.04    0.14
  15  -8  -2    0.16    0.16
  15  -8  -2    0.03    0.21
 -15   7   2   40.61    1.39
  15  -7  -2   37.75    1.35
  15  -7  -2   38.17    1.31
  15  -7  -2   37.96    1.35
 -15   6   2   20.29    0.72
  15  -6  -2   18.85    0.72
  15  -5  -2    6.73    0.42
  15  -4  -2    0.14    0.15
  15  -3  -2    3.83    0.41
  15  -2  -2    6.75    0.31
  15  -1  -2    1.72    0.19
  15   1  -2    1.73    0.16
  15   7  -2   39.56    1.43
  15   8  -2    0.39    0.32
  15   9  -2    0.55    0.43
  15  10  -2    0.63    0.27
  15  10  -2    0.47    0.49
 -16  10   2    3.25    0.33
  16 -10  -2    3.28    0.39
  16 -10  -2    3.65    0.44
 -16   9   2    7.87    0.39
  16  -9  -2    8.13    0.64
  16  -9  -2    8.08    0.54
  16  -9  -2    8.18    0.46
 -16   8   2    1.59    0.17
  16  -8  -2    1.43    0.26
  16  -8  -2    1.06    0.28
 -16   7   2   14.21    0.54
  16  -7  -2   13.01    0.58
 -16   6   2   12.32    0.47
  16  -6  -2   10.34    0.48
  16  -4  -2    8.80    0.42
  16  -3  -2    2.41    0.24
  16  -2  -2    0.04    0.15
  16  -1  -2   21.51    0.77
  16   0  -2   10.95    0.43
  16   2  -2    0.07    0.11
  16   7  -2   12.51    0.64
  16   8  -2    1.15    0.36
  16   9  -2    6.65    0.80
 -17   9   2    0.21    0.17
  17  -9  -2    0.03    0.30
  17  -9  -2    0.24    0.22
  17  -9  -2    0.42    0.37
 -17   8   2   13.85    0.55
  17  -8  -2   12.36    0.63
  17  -7  -2    0.16    0.23
  17  -6  -2   16.98    0.68
  17  -2  -2    9.16    0.42
  17  -1  -2    3.52    0.25
  17   0  -2    0.91    0.16
  17   7  -2    0.31    0.31
  17   8  -2   12.00    0.76
  17   9  -2    0.25    0.55
 -18   9   2    1.74    0.21
  18  -9  -2    2.00    0.37
  18  -8  -2    9.31    0.59
  18  -7  -2    0.02    0.24
  18  -1  -2    0.78    0.16
  18   0  -2    0.27    0.15
  18   1  -2    0.70    0.15
  18   7  -2    0.23    0.34
  19  -8  -2    1.98    0.34
  19  -7  -2    0.47    0.28
  19  -6  -2    0.59    0.24
  20  -7  -2    4.02    0.51
  21  -6  -2    1.11    0.31
 -21  -5  -3    1.41    0.29
 -21  -4  -3    7.85    0.51
 -20  -5  -3    0.53    0.25
 -19  -5  -3    1.00    0.21
 -19  -4  -3    0.14    0.19
 -19  -3  -3    4.05    0.33
  19  -7   3    2.27    0.31
  19  -8   3    1.92    0.35
  18   8   3    7.62    0.71
 -18  -7  -3    5.22    0.40
 -18  -6  -3    2.50    0.32
 -18  -5  -3    0.22    0.17
 -18  -4  -3    7.81    0.39
 -18  -3  -3    0.27    0.16
 -18  -2  -3   11.96    0.64
  18  -8   3    8.48    0.58
  18  -9   3   15.51    0.82
  17   8   3   11.18    0.71
 -17  -8  -3   12.04    0.56
 -17  -4  -3    1.85    0.23
 -17  -3  -3    5.15    0.30
  17   2   3    2.05    0.26
 -17  -2  -3    1.70    0.22
  17   1   3   -0.02    0.14
  17   0   3   -0.10    0.13
  17  -1   3    0.14    0.14
  17  -7   3    0.13    0.22
  17  -8   3   11.87    0.62
  17  -9   3    2.44    0.35
 -17   9  -3    2.72    0.30
  16   9   3    4.58    0.54
  16   8   3    9.67    0.63
 -16  -6  -3    0.37    0.19
 -16  -5  -3    5.50    0.30
 -16  -4  -3    1.66    0.20
 -16  -3  -3   45.16    1.54
  16   2   3    0.75    0.14
 -16  -2  -3    0.83    0.13
  16   1   3    0.62    0.15
  16   0   3    0.05    0.12
  16  -1   3    0.56    0.13
  16  -2   3    0.79    0.14
  16  -3   3   47.78    1.64
  16  -7   3    0.11    0.21
  16  -8   3    9.12    0.53
  16  -9   3    4.38    0.53
  16  -9   3    5.13    0.52
 -16   9  -3    5.14    0.32
  16 -10   3    7.80    0.55
  16 -10   3    7.47    0.64
 -16  10  -3    8.12    0.42
  15   9   3    9.79    0.76
  15   8   3   10.62    0.62
  15   7   3    0.27    0.22
 -15  -6  -3    0.63    0.14
 -15  -5  -3    4.16    0.25
 -15  -4  -3    3.40    0.22
 -15  -3  -3    2.18    0.18
  15   2   3    1.66    0.20
 -15  -2  -3    1.70    0.17
  15   1   3    0.02    0.11
 -15  -1  -3   -0.04    0.10
  15   0   3    0.02    0.10
  15  -1   3    0.11    0.11
  15  -2   3    1.53    0.23
  15  -3   3    2.48    0.23
  15  -4   3    3.49    0.26
  15  -6   3    0.50    0.16
  15  -7   3    0.25    0.19
 -15   7  -3    0.31    0.12
  15  -8   3   10.95    0.55
  15  -8   3   10.93    0.54
 -15   8  -3   11.69    0.46
  15  -9   3    9.75    0.59
  15  -9   3   10.03    0.58
  15  -9   3    9.78    0.51
 -15   9  -3   10.79    0.46
  15 -10   3   -0.31    0.32
  15 -10   3   -0.70    0.37
  15 -10   3    0.03    0.31
 -15  10  -3   -0.01    0.18
  14  11   3   15.43    0.73
  14  10   3    1.68    0.26
  14  10   3    2.07    0.31
  14   9   3   26.23    1.12
  14   8   3    2.68    0.31
 -14  -8  -3    2.64    0.27
  14   7   3    5.99    0.40
 -14  -6  -3    3.73    0.24
 -14  -5  -3    0.95    0.12
 -14  -4  -3    8.70    0.35
 -14  -3  -3   13.94    0.51
  14   2   3    7.40    0.34
 -14  -2  -3    7.27    0.30
 -14  -1  -3    0.08    0.09
  14  -1   3    0.08    0.09
  14  -2   3    7.43    0.32
  14  -3   3   14.25    0.54
  14  -4   3    8.09    0.36
  14  -5   3    0.77    0.17
  14  -6   3    3.68    0.27
 -14   6  -3    3.81    0.21
  14  -7   3    6.27    0.43
  14  -7   3    6.19    0.34
 -14   7  -3    5.93    0.28
  14  -8   3    2.54    0.29
  14  -8   3    2.40    0.25
  14  -8   3    2.47    0.25
 -14   8  -3    3.39    0.24
  14  -9   3   25.61    0.99
  14  -9   3   27.44    1.03
 -14   9  -3   28.73    1.01
  14 -10   3    1.90    0.27
  14 -10   3    1.50    0.31
  14 -10   3    1.26    0.36
 -14  10  -3    2.20    0.29
  14 -11   3   15.14    0.75
  14 -11   3   14.78    0.80
  13  11   3   -0.32    0.35
  13  11   3   -0.22    0.27
  13  10   3    5.95    0.43
  13  10   3    5.12    0.49
  13   9   3    6.07    0.39
  13   9   3    6.76    0.42
  13   9   3    6.16    0.61
  13   8   3   14.35    0.65
  13   8   3   13.97    0.57
  13   8   3   14.27    0.59
  13   7   3    0.27    0.19
 -13  -7  -3    0.20    0.12
 -13  -6  -3    1.92    0.19
 -13  -5  -3    8.31    0.34
 -13  -4  -3    4.85    0.23
 -13  -3  -3    0.97    0.13
  13   2   3   30.62    1.05
 -13  -2  -3   30.50    1.04
  13   1   3   11.55    0.43
 -13  -1  -3   12.59    0.46
  13   0   3    0.02    0.08
  13  -1   3   11.74    0.43
  13  -2   3   30.93    1.07
  13  -3   3    1.07    0.16
  13  -4   3    4.81    0.26
  13  -5   3    8.88    0.39
 -13   5  -3    8.98    0.34
  13  -6   3    2.08    0.28
  13  -6   3    2.17    0.23
 -13   6  -3    2.05    0.16
  13  -7   3    0.23    0.16
  13  -7   3    0.30    0.14
  13  -7   3    0.30    0.16
 -13   7  -3    0.28    0.10
  13  -8   3   14.20    0.61
  13  -8   3   13.66    0.58
  13  -8   3   14.62    0.61
 -13   8  -3   14.66    0.55
  13  -9   3    5.83    0.45
  13  -9   3    6.13    0.48
  13  -9   3    6.12    0.41
 -13   9  -3    6.08    0.31
  13 -10   3    4.33    0.57
  13 -10   3    6.08    0.44
  13 -10   3    4.75    0.48
  13 -11   3   -0.29    0.62
  13 -11   3   -0.14    0.34
 -13  11  -3   -0.27    0.39
 -13  11  -3   -0.02    0.20
  12  11   3    0.23    0.33
  12  11   3    0.09    0.25
  12  10   3    2.85    0.36
  12  10   3    2.52    0.30
  12   9   3   10.69    0.66
  12   9   3   10.63    0.54
  12   9   3   11.04    0.49
  12   8   3    3.14    0.39
  12   8   3    3.62    0.32
  12   8   3    3.80    0.27
 -12  -8  -3    3.32    0.24
  12   7   3    0.57    0.15
  12   7   3    0.51    0.18
  12   7   3    0.41    0.13
 -12  -6  -3    1.67    0.17
 -12  -5  -3    7.41    0.30
 -12  -4  -3   11.19    0.41
 -12  -3  -3   46.37    1.57
  12   2   3    2.17    0.15
 -12  -2  -3    1.98    0.13
  12   1   3   28.88    0.99
 -12  -1  -3   28.24    0.97
  12   0   3   -0.01    0.06
 -12   0  -3    0.02    0.07
  12  -1   3   30.02    1.03
  12  -2   3    2.20    0.16
  12  -3   3   43.54    1.48
  12  -4   3   11.85    0.46
  12  -5   3    8.02    0.36
 -12   5  -3    7.99    0.30
  12  -6   3    1.72    0.20
  12  -6   3    1.10    0.17
  12  -6   3    1.10    0.14
  12  -6   3    1.68    0.20
 -12   6  -3    1.59    0.14
  12  -7   3    0.37    0.14
  12  -7   3    0.65    0.15
 -12   7  -3    0.26    0.17
 -12   7  -3    0.53    0.10
  12  -8   3    3.57    0.32
  12  -8   3    3.50    0.34
  12  -8   3    3.14    0.30
 -12   8  -3    3.55    0.23
  12  -9   3   10.50    0.56
  12  -9   3    9.68    0.50
  12  -9   3   11.30    0.54
 -12   9  -3   11.73    0.54
 -12   9  -3   10.35    0.45
  12 -10   3    2.65    0.30
  12 -10   3    3.36    0.40
  12 -10   3    2.88    0.34
 -12  10  -3    2.72    0.32
 -12  10  -3    2.46    0.28
  12 -11   3    0.03    0.31
  12 -11   3    0.29    0.28
  12 -11   3    0.02    0.41
 -12  11  -3    0.17    0.20
 -12  11  -3   -0.25    0.36
  11  12   3    8.17    0.60
 -11 -12  -3   -0.06    0.37
  11  11   3    0.28    0.33
  11  11   3    0.43    0.26
 -11 -11  -3    0.03    0.28
  11  10   3   14.02    0.66
  11  10   3   12.87    0.60
 -11 -10  -3    5.26    0.42
  11   9   3    6.13    0.54
  11   9   3    6.38    0.42
  11   9   3    6.28    0.36
 -11  -9  -3    5.56    0.45
  11   8   3    5.58    0.32
  11   8   3    6.35    0.42
 -11  -8  -3    4.91    0.27
  11   7   3    1.91    0.20
  11   7   3    1.69    0.24
  11   7   3    1.87    0.20
 -11  -7  -3    2.06    0.19
  11   6   3    7.66    0.34
 -11  -6  -3    7.07    0.30
 -11  -5  -3   26.88    0.92
 -11  -4  -3   -0.09    0.07
 -11  -3  -3   45.01    1.51
  11   2   3    1.56    0.12
 -11  -2  -3    1.85    0.12
  11   1   3   25.48    0.87
 -11  -1  -3   26.62    0.91
  11   0   3    0.01    0.06
 -11   0  -3   -0.01    0.06
  11  -1   3   28.52    0.97
  11  -2   3    1.83    0.14
  11  -3   3   47.10    1.59
  11  -4   3    0.08    0.09
 -11   4  -3    0.06    0.06
  11  -5   3   26.70    0.94
  11  -5   3   28.38    0.95
  11  -5   3   27.01    0.95
  11  -5   3   26.85    0.94
 -11   5  -3   27.27    0.93
  11  -6   3    7.72    0.33
  11  -6   3    7.01    0.33
  11  -6   3    7.04    0.32
 -11   6  -3    7.72    0.30
  11  -7   3    1.82    0.24
  11  -7   3    1.81    0.22
  11  -7   3    1.86    0.24
 -11   7  -3    2.19    0.17
 -11   7  -3    1.50    0.18
  11  -8   3    6.25    0.35
  11  -8   3    5.26    0.39
  11  -8   3    5.61    0.37
 -11   8  -3    6.03    0.28
 -11   8  -3    5.07    0.35
  11  -9   3    6.25    0.45
  11  -9   3    6.48    0.39
  11  -9   3    5.90    0.41
 -11   9  -3    6.16    0.32
 -11   9  -3    6.02    0.42
  11 -10   3   13.43    0.61
  11 -10   3   11.89    0.69
  11 -10   3   13.85    0.63
 -11  10  -3   14.17    0.56
 -11  10  -3   13.59    0.67
  11 -11   3    0.38    0.29
  11 -11   3    0.42    0.27
  11 -11   3   -0.06    0.39
 -11  11  -3    0.16    0.34
 -11  11  -3    0.49    0.20
  11 -12   3    8.18    0.68
  11 -12   3    8.46    0.63
  10  12   3    0.31    0.62
 -10 -12  -3   -0.66    0.34
  10  11   3    1.08    0.34
  10  11   3    1.19    0.26
 -10 -11  -3    0.12    0.27
  10  10   3    0.25    0.20
  10  10   3    0.45    0.25
 -10 -10  -3    0.21    0.21
  10   9   3    6.65    0.37
  10   9   3    6.26    0.51
  10   9   3    6.10    0.42
 -10  -9  -3    7.20    0.40
  10   8   3    2.01    0.24
  10   8   3    2.00    0.23
  10   8   3    2.31    0.29
 -10  -8  -3    1.79    0.32
 -10  -8  -3    2.30    0.21
  10   7   3    2.13    0.20
  10   7   3    2.40    0.24
  10   7   3    2.34    0.28
 -10  -7  -3    2.27    0.18
  10   6   3    0.82    0.13
  10   6   3    0.81    0.12
  10   6   3    1.12    0.15
 -10  -6  -3    0.87    0.13
 -10  -5  -3   56.47    1.90
 -10  -4  -3   32.99    1.12
 -10  -3  -3   26.77    0.91
  10   2   3    1.04    0.10
 -10  -2  -3    0.95    0.09
  10   1   3    0.09    0.05
 -10  -1  -3    0.04    0.05
  10   0   3    0.03    0.05
 -10   0  -3    0.00    0.05
  10  -1   3    0.16    0.06
  10  -1   3    0.08    0.06
  10  -2   3    1.04    0.11
  10  -2   3    0.94    0.09
  10  -3   3   30.40    1.04
  10  -4   3   34.08    1.17
 -10   4  -3   35.11    1.18
  10  -5   3   58.99    1.98
  10  -5   3   56.77    1.98
  10  -5   3   60.28    1.98
 -10   5  -3   60.54    2.02
  10  -6   3    0.76    0.12
  10  -6   3    0.49    0.11
  10  -6   3    0.98    0.12
 -10   6  -3    1.15    0.13
 -10   6  -3    0.90    0.13
  10  -7   3    2.32    0.24
  10  -7   3    2.60    0.24
  10  -7   3    2.15    0.23
 -10   7  -3    2.37    0.26
 -10   7  -3    2.23    0.23
 -10   7  -3    2.37    0.18
  10  -8   3    2.18    0.27
  10  -8   3    2.24    0.29
  10  -8   3    2.33    0.26
 -10   8  -3    2.24    0.20
 -10   8  -3    1.71    0.24
 -10   8  -3    2.75    0.29
  10  -9   3    6.09    0.44
  10  -9   3    6.38    0.39
  10  -9   3    6.30    0.39
 -10   9  -3    6.32    0.33
 -10   9  -3    7.06    0.42
  10 -10   3    0.36    0.23
  10 -10   3    0.41    0.29
  10 -10   3    0.11    0.20
 -10  10  -3    0.39    0.26
 -10  10  -3    0.42    0.17
  10 -11   3    1.53    0.28
  10 -11   3    0.90    0.37
  10 -11   3    0.99    0.29
 -10  11  -3    1.21    0.21
 -10  11  -3    0.73    0.33
  10 -12   3    0.40    0.32
  10 -12   3    0.49    0.64
  10 -12   3    0.17    0.35
 -10  12  -3    0.43    0.24
 -10  12  -3    0.10    0.42
   9  12   3   19.65    0.85
   9  12   3   18.68    0.99
  -9 -12  -3    0.05    0.33
   9  11   3    1.33    0.33
   9  11   3    1.53    0.26
  -9 -11  -3    1.41    0.28
   9  10   3    4.69    0.45
   9  10   3    4.59    0.36
  -9 -10  -3    5.20    0.40
   9   9   3    0.20    0.27
   9   9   3    0.41    0.16
   9   9   3    0.27    0.19
  -9  -9  -3    0.16    0.16
   9   8   3   18.99    0.71
   9   8   3   19.06    0.73
   9   8   3   17.31    0.68
  -9  -8  -3   18.68    0.68
  -9  -8  -3   17.70    0.70
   9   7   3    1.30    0.18
   9   7   3    1.28    0.15
   9   7   3    1.02    0.29
  -9  -7  -3    1.04    0.16
  -9  -7  -3    1.01    0.15
   9   6   3   25.07    0.89
   9   6   3   25.70    0.89
   9   6   3   25.04    0.88
  -9  -6  -3   22.40    0.78
   9   5   3    6.01    0.25
   9   5   3    5.98    0.26
  -9  -5  -3    5.42    0.22
  -9  -4  -3  130.54    4.34
  -9  -3  -3    8.57    0.31
   9   2   3   19.10    0.66
  -9  -2  -3   18.55    0.64
   9   1   3    0.56    0.07
  -9  -1  -3    0.47    0.06
   9   0   3    0.00    0.04
  -9   0  -3    0.03    0.05
   9  -1   3    0.77    0.09
   9  -1   3    0.51    0.06
   9  -2   3   20.64    0.70
   9  -2   3   19.57    0.69
   9  -3   3    9.56    0.36
  -9   3  -3    9.15    0.32
   9  -4   3  134.08    4.50
   9  -4   3  136.16    4.50
  -9   4  -3  135.39    4.49
   9  -5   3    6.31    0.27
   9  -5   3    6.34    0.26
   9  -5   3    5.77    0.26
  -9   5  -3    5.82    0.24
  -9   5  -3    6.20    0.26
   9  -6   3   23.66    0.85
   9  -6   3   24.63    0.85
   9  -6   3   23.94    0.85
  -9   6  -3   24.26    0.82
  -9   6  -3   23.95    0.84
  -9   6  -3   23.47    0.84
   9  -7   3    1.36    0.15
   9  -7   3    0.89    0.13
   9  -7   3    1.20    0.15
  -9   7  -3    1.30    0.15
  -9   7  -3    1.18    0.16
  -9   7  -3    1.38    0.16
   9  -8   3   18.78    0.72
   9  -8   3   18.72    0.71
   9  -8   3   18.59    0.72
  -9   8  -3   17.98    0.69
  -9   8  -3   18.49    0.66
  -9   8  -3   17.94    0.71
   9  -9   3    0.07    0.20
   9  -9   3    0.27    0.18
   9  -9   3    0.19    0.17
  -9   9  -3    0.15    0.14
  -9   9  -3    0.25    0.20
   9 -10   3    4.67    0.40
   9 -10   3    4.23    0.48
   9 -10   3    4.05    0.38
  -9  10  -3    4.02    0.38
  -9  10  -3    4.12    0.43
   9 -11   3    1.45    0.29
   9 -11   3    1.32    0.27
   9 -11   3    1.52    0.36
  -9  11  -3    1.43    0.22
  -9  11  -3    1.00    0.37
   9 -12   3   16.30    1.32
   9 -12   3   19.57    0.86
   9 -12   3   18.28    0.85
  -9  12  -3   20.48    0.99
  -9  12  -3   20.32    0.81
   8  12   3    1.11    0.42
   8  12   3    1.03    0.30
  -8 -12  -3   -0.11    0.31
   8  11   3    6.54    0.46
   8  11   3    6.41    0.58
  -8 -11  -3    5.55    0.47
   8  10   3    3.47    0.43
   8  10   3    2.51    0.62
   8  10   3    2.89    0.33
  -8 -10  -3    3.33    0.35
   8   9   3    2.01    0.23
   8   9   3    1.88    0.28
   8   9   3    2.08    0.29
  -8  -9  -3    2.65    0.29
   8   8   3    3.72    0.30
   8   8   3    3.47    0.34
   8   8   3    4.02    0.26
  -8  -8  -3    3.76    0.26
  -8  -8  -3    3.40    0.30
   8   7   3    7.33    0.33
   8   7   3    7.50    0.36
   8   7   3    7.53    0.35
  -8  -7  -3    7.24    0.34
  -8  -7  -3    7.73    0.33
   8   6   3    0.98    0.11
   8   6   3    0.94    0.12
  -8  -6  -3    0.74    0.12
   8   5   3    7.51    0.29
   8   5   3    7.28    0.29
   8   5   3    7.16    0.30
  -8  -5  -3    6.77    0.28
  -8  -5  -3    7.07    0.27
  -8  -4  -3    0.25    0.05
  -8  -3  -3    5.20    0.20
  -8  -2  -3   23.27    0.79
   8   1   3   13.96    0.48
  -8  -1  -3   14.84    0.51
   8   0   3    0.06    0.04
  -8   0  -3   -0.01    0.04
   8  -1   3   15.36    0.53
   8  -1   3   15.85    0.54
   8  -2   3   25.20    0.84
   8  -2   3   24.41    0.84
  -8   3  -3    5.48    0.21
   8  -4   3    0.16    0.07
   8  -4   3    0.19    0.06
   8  -4   3    0.11    0.06
  -8   4  -3    0.19    0.07
  -8   4  -3    0.19    0.05
   8  -5   3    6.72    0.28
   8  -5   3    7.17    0.29
   8  -5   3    7.03    0.29
  -8   5  -3    7.43    0.28
  -8   5  -3    7.15    0.30
   8  -6   3    0.83    0.12
   8  -6   3    0.93    0.11
   8  -6   3    1.00    0.12
  -8   6  -3    1.02    0.12
  -8   6  -3    1.21    0.13
  -8   6  -3    0.91    0.12
   8  -7   3    7.28    0.34
   8  -7   3    7.18    0.34
   8  -7   3    6.80    0.33
  -8   7  -3    7.75    0.36
  -8   7  -3    7.24    0.31
  -8   7  -3    7.28    0.35
   8  -8   3    2.94    0.30
   8  -8   3    3.98    0.28
   8  -8   3    3.81    0.27
  -8   8  -3    3.66    0.24
  -8   8  -3    3.52    0.32
  -8   8  -3    4.20    0.29
   8  -9   3    2.14    0.29
   8  -9   3    1.61    0.23
   8  -9   3    2.10    0.23
  -8   9  -3    2.40    0.31
  -8   9  -3    1.57    0.17
   8 -10   3    2.80    0.35
   8 -10   3    2.68    0.36
   8 -10   3    3.05    0.30
  -8  10  -3    2.64    0.28
  -8  10  -3    2.88    0.40
   8 -11   3    5.65    0.48
   8 -11   3    6.41    0.49
   8 -11   3    6.24    0.61
  -8  11  -3    6.37    0.39
  -8  11  -3    5.41    0.53
   8 -12   3    1.15    0.33
   8 -12   3    0.97    0.47
   8 -12   3    0.92    0.30
  -8  12  -3    1.06    0.25
  -8  12  -3    1.37    0.39
   7  13   3    5.45    0.68
  -7 -13  -3   -0.03    0.39
   7  12   3    0.50    0.40
   7  12   3    0.21    0.28
  -7 -12  -3    0.34    0.30
   7  11   3   17.19    0.73
   7  11   3   17.59    0.81
  -7 -11  -3   17.78    0.76
   7  10   3   11.22    0.57
   7  10   3   11.28    0.52
  -7 -10  -3   11.28    0.53
   7   9   3    6.29    0.36
   7   9   3    7.03    0.47
   7   9   3    7.01    0.41
  -7  -9  -3    5.85    0.42
  -7  -9  -3    6.99    0.36
   7   8   3    2.01    0.22
   7   8   3    2.06    0.22
   7   8   3    2.16    0.26
  -7  -8  -3    2.44    0.29
  -7  -8  -3    2.27    0.23
   7   7   3   10.39    0.42
   7   7   3   10.63    0.44
   7   7   3   10.19    0.43
  -7  -7  -3   10.49    0.43
  -7  -7  -3   10.40    0.42
   7   6   3    3.21    0.21
   7   6   3    2.90    0.18
   7   6   3    3.23    0.21
  -7  -6  -3    2.80    0.20
  -7  -6  -3    2.86    0.18
   7   5   3    2.00    0.15
   7   5   3    1.85    0.13
   7   5   3    1.89    0.15
  -7  -5  -3    1.70    0.14
   7   4   3   15.38    0.54
   7   4   3   15.06    0.53
  -7  -4  -3   14.00    0.49
  -7  -3  -3    2.14    0.11
  -7  -2  -3  100.07    3.32
   7   1   3   75.33    2.51
  -7  -1  -3   76.37    2.54
   7   0   3    0.03    0.04
  -7   0  -3    0.01    0.03
   7  -1   3   82.21    2.72
   7  -1   3   81.94    2.73
   7  -2   3  106.03    3.62
   7  -2   3  112.15    3.63
  -7   2  -3  114.34    3.79
   7  -3   3    2.53    0.12
   7  -3   3    1.96    0.14
  -7   3  -3    2.22    0.10
   7  -4   3   14.50    0.51
   7  -4   3   14.27    0.51
   7  -4   3   14.72    0.52
  -7   4  -3   14.71    0.51
  -7   4  -3   14.28    0.51
   7  -5   3    1.86    0.15
   7  -5   3    1.47    0.13
   7  -5   3    1.62    0.15
  -7   5  -3    1.78    0.15
  -7   5  -3    2.23    0.13
  -7   5  -3    2.03    0.16
   7  -6   3    2.93    0.19
   7  -6   3    3.04    0.20
   7  -6   3    2.81    0.19
  -7   6  -3    2.98    0.21
  -7   6  -3    3.05    0.18
  -7   6  -3    3.16    0.20
   7  -7   3   10.99    0.44
   7  -7   3   10.55    0.44
   7  -7   3   10.33    0.43
  -7   7  -3   10.18    0.44
  -7   7  -3   11.01    0.44
   7  -8   3    2.32    0.27
   7  -8   3    2.30    0.23
   7  -8   3    1.89    0.24
  -7   8  -3    1.99    0.28
  -7   8  -3    1.97    0.25
   7  -9   3    6.42    0.38
   7  -9   3    6.67    0.41
   7  -9   3    6.33    0.38
  -7   9  -3    6.85    0.43
  -7   9  -3    6.43    0.39
   7 -10   3   11.40    0.59
   7 -10   3   11.36    0.55
   7 -10   3   11.80    0.55
  -7  10  -3   11.31    0.63
   7 -11   3   18.05    0.77
   7 -11   3   17.39    0.84
   7 -11   3   17.31    0.77
  -7  11  -3   18.05    0.81
   7 -12   3    0.21    0.30
   7 -12   3   -0.29    0.44
   7 -12   3   -0.16    0.29
  -7  12  -3   -0.28    0.36
   7 -13   3    6.75    0.66
   7 -13   3    5.98    0.65
  -7  13  -3    6.61    0.79
   6  13   3   -0.16    0.34
  -6 -13  -3   -0.08    0.36
   6  12   3    0.44    0.28
   6  12   3    0.58    0.41
  -6 -12  -3    0.51    0.30
   6  11   3    4.27    0.39
   6  11   3    4.32    0.53
  -6 -11  -3    3.21    0.36
   6  10   3    3.35    0.40
   6  10   3    3.49    0.33
  -6 -10  -3    3.08    0.33
   6   9   3   11.97    0.51
   6   9   3   12.04    0.55
   6   9   3   12.25    0.59
  -6  -9  -3   12.70    0.57
  -6  -9  -3   12.54    0.52
   6   8   3    2.34    0.30
   6   8   3    1.94    0.21
   6   8   3    2.48    0.26
  -6  -8  -3    2.02    0.21
  -6  -8  -3    1.84    0.19
   6   7   3    0.05    0.10
   6   7   3    0.04    0.11
   6   7   3    0.09    0.13
  -6  -7  -3    0.07    0.12
  -6  -7  -3    0.05    0.10
   6   6   3   23.41    0.81
   6   6   3   24.26    0.82
   6   6   3   21.38    0.81
  -6  -6  -3   23.61    0.81
  -6  -6  -3   22.35    0.80
   6   5   3    0.86    0.11
   6   5   3    1.01    0.13
   6   5   3    0.93    0.13
  -6  -5  -3    0.95    0.13
  -6  -5  -3    0.96    0.12
   6   4   3  158.86    5.30
   6   4   3  161.07    5.30
   6   4   3  158.76    5.30
  -6  -4  -3  157.13    5.22
  -6  -3  -3    0.27    0.04
  -6  -2  -3   17.22    0.59
   6   1   3   13.16    0.45
  -6  -1  -3   13.50    0.46
   6   0   3    0.00    0.03
  -6   0  -3   -0.04    0.03
   6  -1   3   14.32    0.49
   6  -1   3   14.27    0.48
   6  -2   3   17.76    0.62
   6  -2   3   18.64    0.62
  -6   2  -3   19.39    0.65
   6  -3   3    0.37    0.05
   6  -3   3    0.25    0.05
   6  -3   3    0.36    0.04
  -6   3  -3    0.39    0.05
   6  -4   3  153.92    5.13
   6  -4   3  155.15    5.14
  -6   4  -3  156.17    5.23
  -6   4  -3  157.39    5.24
  -6   4  -3  159.73    5.24
   6  -5   3    0.79    0.09
   6  -5   3    0.91    0.12
   6  -5   3    1.19    0.13
  -6   5  -3    0.87    0.09
  -6   5  -3    1.03    0.13
   6  -6   3   23.86    0.82
   6  -6   3   22.38    0.82
   6  -6   3   23.67    0.82
  -6   6  -3   23.84    0.84
   6  -7   3    0.08    0.11
   6  -7   3    0.10    0.10
   6  -7   3    0.10    0.10
  -6   7  -3    0.05    0.11
  -6   7  -3    0.05    0.08
  -6   7  -3   -0.11    0.11
   6  -8   3    2.01    0.26
   6  -8   3    2.03    0.23
   6  -8   3    1.89    0.23
  -6   8  -3    1.89    0.18
  -6   8  -3    2.52    0.28
  -6   8  -3    1.77    0.24
   6  -9   3   11.92    0.55
   6  -9   3   12.38    0.52
   6  -9   3   12.06    0.52
  -6   9  -3   11.58    0.48
  -6   9  -3   12.58    0.54
  -6   9  -3   12.07    0.55
   6 -10   3    2.69    0.34
   6 -10   3    3.81    0.34
   6 -10   3    3.36    0.42
  -6  10  -3    3.16    0.31
  -6  10  -3    3.31    0.37
   6 -11   3    3.62    0.42
   6 -11   3    3.21    0.36
   6 -11   3    3.68    0.41
  -6  11  -3    2.77    0.32
   6 -12   3    1.06    0.30
   6 -12   3    0.66    0.30
  -6  12  -3    0.46    0.35
   6 -13   3    0.21    0.35
   6 -13   3    0.14    0.37
  -6  13  -3   -0.12    0.44
   5  13   3    8.40    0.98
   5  13   3    9.29    0.66
  -5 -13  -3    8.42    0.69
   5  12   3    1.30    0.50
   5  12   3    0.84    0.28
  -5 -12  -3    1.81    0.31
   5  11   3    1.83    0.32
   5  11   3    1.97    0.25
  -5 -11  -3    1.50    0.25
   5  10   3    0.14    0.22
   5  10   3    0.16    0.18
  -5 -10  -3    0.14    0.18
   5   9   3   15.49    0.73
   5   9   3   14.35    0.59
   5   9   3   15.05    0.62
  -5  -9  -3   14.82    0.58
  -5  -9  -3   14.03    0.62
   5   8   3   18.92    0.73
   5   8   3   19.06    0.70
   5   8   3   18.65    0.72
  -5  -8  -3   18.68    0.72
  -5  -8  -3   19.79    0.71
   5   7   3    0.52    0.10
   5   7   3    0.42    0.14
   5   7   3    0.33    0.12
  -5  -7  -3    0.41    0.10
  -5  -7  -3    0.32    0.13
   5   6   3    6.64    0.30
   5   6   3    6.98    0.30
   5   6   3    6.47    0.28
  -5  -6  -3    6.25    0.27
  -5  -6  -3    6.61    0.29
   5   5   3    7.14    0.30
   5   5   3    7.67    0.30
   5   5   3    7.29    0.29
  -5  -5  -3    7.66    0.30
  -5  -5  -3    7.57    0.30
   5   4   3   -0.05    0.05
   5   4   3    0.03    0.05
   5   4   3    0.05    0.06
  -5  -4  -3    0.01    0.06
  -5  -4  -3    0.03    0.04
   5   3   3  122.31    3.92
   5   3   3  113.35    3.91
  -5  -3  -3  111.77    3.71
  -5  -2  -3  150.08    4.98
   5   1   3    0.71    0.05
  -5  -1  -3    0.75    0.05
   5   0   3    0.01    0.02
  -5   0  -3   -0.04    0.03
   5  -1   3    0.74    0.06
   5  -1   3    0.86    0.05
   5  -2   3  163.38    5.46
   5  -2   3  165.97    5.46
   5  -3   3  120.42    3.92
   5  -3   3  118.69    3.93
   5  -3   3  115.56    3.93
  -5   3  -3  113.45    3.87
  -5   3  -3  119.27    3.86
   5  -4   3    0.06    0.05
   5  -4   3    0.07    0.06
   5  -4   3    0.00    0.05
  -5   4  -3   -0.02    0.06
  -5   4  -3    0.02    0.06
   5  -5   3    7.44    0.30
   5  -5   3    7.65    0.30
   5  -5   3    7.64    0.30
  -5   5  -3    8.13    0.31
  -5   5  -3    7.39    0.31
   5  -6   3    6.17    0.28
   5  -6   3    6.38    0.28
   5  -6   3    6.05    0.28
  -5   6  -3    6.44    0.29
  -5   6  -3    6.14    0.25
  -5   6  -3    6.82    0.29
   5  -7   3    0.47    0.11
   5  -7   3    0.41    0.11
   5  -7   3    0.33    0.12
  -5   7  -3    0.43    0.11
  -5   7  -3    0.34    0.09
   5  -8   3   18.97    0.71
   5  -8   3   19.38    0.71
   5  -8   3   18.51    0.71
  -5   8  -3   19.14    0.71
  -5   8  -3   18.19    0.68
  -5   8  -3   19.16    0.71
   5  -9   3   14.26    0.60
   5  -9   3   14.71    0.61
   5  -9   3   15.17    0.60
  -5   9  -3   13.93    0.58
  -5   9  -3   14.20    0.55
  -5   9  -3   13.58    0.80
   5 -10   3   -0.15    0.18
   5 -10   3   -0.19    0.23
   5 -10   3   -0.15    0.18
  -5  10  -3    0.05    0.24
  -5  10  -3    0.05    0.21
   5 -11   3    1.68    0.26
   5 -11   3    1.88    0.44
   5 -11   3    1.99    0.27
  -5  11  -3    2.16    0.30
   5 -12   3    1.37    0.42
   5 -12   3    1.62    0.31
   5 -12   3    2.08    0.31
  -5  12  -3    1.39    0.35
   5 -13   3    8.65    0.66
   5 -13   3    7.65    0.66
  -5  13  -3    9.08    0.77
   4  13   3    1.54    0.35
   4  13   3    1.37    0.55
  -4 -13  -3    1.09    0.36
   4  12   3    0.18    0.38
   4  12   3    0.14    0.27
  -4 -12  -3   -0.07    0.28
   4  11   3    6.64    0.55
   4  11   3    6.63    0.43
  -4 -11  -3    7.41    0.47
   4  10   3   18.53    0.73
   4  10   3   18.94    0.78
  -4 -10  -3   18.87    0.73
  -4 -10  -3   17.88    0.77
   4   9   3    0.28    0.17
   4   9   3    0.25    0.14
  -4  -9  -3    0.17    0.35
  -4  -9  -3    0.20    0.14
   4   8   3    7.01    0.34
   4   8   3    7.94    0.37
   4   8   3    6.89    0.39
  -4  -8  -3    6.47    0.37
  -4  -8  -3    7.32    0.33
  -4  -8  -3    6.89    0.29
   4   7   3   12.79    0.55
   4   7   3   14.53    0.52
   4   7   3   14.29    0.54
  -4  -7  -3   14.21    0.53
  -4  -7  -3   13.54    0.54
  -4  -7  -3   14.36    0.50
   4   6   3    1.70    0.17
   4   6   3    1.65    0.17
   4   6   3    1.58    0.14
  -4  -6  -3    1.59    0.15
  -4  -6  -3    1.44    0.17
   4   5   3    1.60    0.14
   4   5   3    1.18    0.12
   4   5   3    1.44    0.13
  -4  -5  -3    1.25    0.12
  -4  -5  -3    1.45    0.14
   4   4   3    2.27    0.13
   4   4   3    2.23    0.12
   4   4   3    2.03    0.12
  -4  -4  -3    1.86    0.12
  -4  -4  -3    2.21    0.12
   4   3   3   11.61    0.41
   4   3   3   11.94    0.41
   4   2   3  109.95    3.63
   4   2   3  109.14    3.63
   4   1   3    0.09    0.03
  -4  -1  -3    0.09    0.02
   4   0   3   -0.01    0.02
  -4   0  -3    0.02    0.02
   4  -1   3    0.15    0.03
   4  -2   3  111.09    3.72
   4  -2   3  113.16    3.72
  -4   2  -3  108.51    3.60
   4  -3   3   11.48    0.40
   4  -3   3   11.12    0.39
  -4   3  -3   10.62    0.38
  -4   3  -3   11.21    0.39
   4  -4   3    2.20    0.13
   4  -4   3    2.11    0.12
   4  -4   3    1.87    0.12
  -4   4  -3    2.13    0.13
  -4   4  -3    2.09    0.10
  -4   4  -3    1.84    0.12
   4  -5   3    1.34    0.13
   4  -5   3    1.50    0.12
   4  -5   3    1.24    0.12
  -4   5  -3    1.29    0.10
  -4   5  -3    1.34    0.13
  -4   5  -3    1.17    0.13
   4  -6   3    1.56    0.15
   4  -6   3    1.55    0.15
   4  -6   3    1.68    0.16
  -4   6  -3    1.73    0.16
  -4   6  -3    1.60    0.17
  -4   6  -3    1.54    0.13
   4  -7   3   13.99    0.53
   4  -7   3   14.08    0.53
   4  -7   3   13.34    0.53
  -4   7  -3   14.32    0.52
  -4   7  -3   13.95    0.54
  -4   7  -3   13.99    0.54
   4  -8   3    6.61    0.34
   4  -8   3    7.15    0.34
   4  -8   3    7.38    0.35
  -4   8  -3    7.35    0.33
  -4   8  -3    6.67    0.35
   4  -9   3    0.31    0.15
   4  -9   3    0.21    0.18
   4  -9   3    0.24    0.15
  -4   9  -3    0.16    0.18
  -4   9  -3    0.05    0.16
  -4   9  -3    0.42    0.17
   4 -10   3   17.20    0.73
   4 -10   3   18.26    0.76
   4 -10   3   19.04    0.74
  -4  10  -3   18.29    0.78
  -4  10  -3   19.40    0.76
   4 -11   3    6.89    0.45
   4 -11   3    7.09    0.56
   4 -11   3    6.64    0.50
  -4  11  -3    6.59    0.50
   4 -12   3    0.19    0.27
   4 -12   3   -0.02    0.28
   4 -12   3    0.56    0.41
  -4  12  -3   -0.06    0.32
   4 -13   3    0.95    0.36
  -4  13  -3    1.79    0.44
   3  13   3    7.46    0.62
  -3 -13  -3    6.62    0.63
   3  12   3    0.07    0.26
   3  12   3    0.25    0.38
  -3 -12  -3    0.21    0.27
   3  11   3   -0.01    0.28
   3  11   3    0.12    0.22
  -3 -11  -3    0.12    0.18
  -3 -11  -3   -0.22    0.21
   3  10   3    0.62    0.23
   3  10   3    0.92    0.19
  -3 -10  -3    0.46    0.17
  -3 -10  -3    0.66    0.18
  -3 -10  -3    0.72    0.24
   3   9   3   45.80    1.60
   3   9   3   46.98    1.57
   3   9   3   42.19    1.70
  -3  -9  -3   45.73    1.61
  -3  -9  -3   47.33    1.60
  -3  -9  -3   45.57    1.58
   3   8   3    0.05    0.14
   3   8   3   -0.05    0.28
   3   8   3    0.03    0.11
  -3  -8  -3   -0.04    0.09
  -3  -8  -3   -0.04    0.15
  -3  -8  -3    0.17    0.11
   3   7   3    3.47    0.21
   3   7   3    3.11    0.23
   3   7   3    3.45    0.25
  -3  -7  -3    3.08    0.18
  -3  -7  -3    2.90    0.23
  -3  -7  -3    3.25    0.20
   3   6   3    3.13    0.19
   3   6   3    2.61    0.17
  -3  -6  -3    2.60    0.15
  -3  -6  -3    2.84    0.17
  -3  -6  -3    2.58    0.19
   3   5   3   96.10    3.20
   3   5   3   85.68    3.19
   3   5   3  104.55    3.19
  -3  -5  -3   96.05    3.16
  -3  -5  -3   94.22    3.16
  -3  -5  -3   93.37    3.15
   3   4   3    2.66    0.13
   3   4   3    2.57    0.14
   3   4   3    2.54    0.13
  -3  -4  -3    2.47    0.11
  -3  -4  -3    2.08    0.13
  -3  -4  -3    2.39    0.12
   3   3   3    5.94    0.22
  -3  -3  -3    5.27    0.20
   3   2   3   24.13    0.78
   3   2   3   22.37    0.78
  -3  -1  -3   21.90    0.73
  -3   0  -3    0.03    0.02
   3  -1   3   23.45    0.78
   3  -1   3   22.90    0.78
   3  -1   3   23.56    0.78
   3  -2   3   22.77    0.78
   3  -2   3   23.25    0.78
   3  -2   3   23.69    0.78
  -3   2  -3   22.41    0.76
  -3   2  -3   22.85    0.76
   3  -3   3    5.83    0.22
   3  -3   3    5.84    0.22
  -3   3  -3    6.05    0.21
  -3   3  -3    5.90    0.22
   3  -4   3    2.21    0.12
   3  -4   3    2.01    0.12
   3  -4   3    2.33    0.12
  -3   4  -3    2.42    0.11
  -3   4  -3    2.11    0.13
  -3   4  -3    2.20    0.12
   3  -5   3   99.06    3.28
   3  -5   3   97.32    3.28
  -3   5  -3   95.20    3.24
  -3   5  -3   96.83    3.24
  -3   5  -3   98.60    3.23
   3  -6   3    2.88    0.18
   3  -6   3    3.09    0.18
   3  -6   3    2.87    0.18
  -3   6  -3    3.04    0.18
  -3   6  -3    2.59    0.17
  -3   6  -3    2.59    0.19
   3  -7   3    2.92    0.21
   3  -7   3    3.11    0.22
   3  -7   3    3.17    0.22
  -3   7  -3    2.86    0.22
  -3   7  -3    2.84    0.20
  -3   7  -3    3.14    0.21
   3  -8   3    0.05    0.12
   3  -8   3    0.01    0.12
   3  -8   3   -0.03    0.13
  -3   8  -3    0.12    0.13
  -3   8  -3   -0.10    0.13
  -3   8  -3    0.05    0.13
   3  -9   3   50.00    1.67
   3  -9   3   46.12    1.67
   3  -9   3   48.22    1.67
  -3   9  -3   47.57    1.63
  -3   9  -3   45.37    1.61
  -3   9  -3   47.30    1.63
   3 -10   3    0.44    0.18
   3 -10   3    0.64    0.23
   3 -10   3    0.84    0.19
  -3  10  -3    0.87    0.23
  -3  10  -3    0.84    0.21
   3 -11   3    0.13    0.25
   3 -11   3    0.29    0.23
   3 -11   3    0.09    0.29
  -3  11  -3    0.09    0.24
   3 -12   3    0.19    0.28
   3 -12   3   -0.04    0.27
   3 -12   3    0.07    0.39
  -3  12  -3    0.32    0.31
   3 -13   3    7.43    0.64
   3 -13   3    7.35    0.65
  -3  13  -3    6.47    0.80
   2  13   3    0.33    0.34
  -2 -13  -3    0.21    0.33
  -2 -13  -3    0.01    0.29
   2  12   3    5.05    0.48
   2  12   3    4.96    0.68
  -2 -12  -3    4.95    0.42
  -2 -12  -3    4.68    0.48
   2  11   3    0.39    0.32
   2  11   3    0.07    0.21
  -2 -11  -3    0.19    0.18
  -2 -11  -3    0.16    0.21
   2  10   3    6.53    0.38
   2  10   3    5.77    0.45
  -2 -10  -3    6.59    0.35
  -2 -10  -3    6.79    0.38
  -2 -10  -3    6.52    0.47
   2   9   3    1.03    0.16
   2   9   3    1.09    0.19
   2   9   3    0.81    0.23
  -2  -9  -3    1.10    0.16
  -2  -9  -3    1.02    0.20
  -2  -9  -3    1.19    0.14
   2   8   3   22.68    0.83
   2   8   3   22.64    0.81
   2   8   3   21.80    0.85
  -2  -8  -3   22.70    0.78
  -2  -8  -3   21.18    0.81
  -2  -8  -3   22.24    0.80
   2   7   3    6.04    0.29
   2   7   3    5.34    0.31
   2   7   3    6.32    0.28
  -2  -7  -3    5.06    0.25
  -2  -7  -3    5.79    0.29
  -2  -7  -3    5.88    0.27
   2   6   3    2.08    0.17
   2   6   3    1.73    0.18
   2   6   3    1.76    0.14
  -2  -6  -3    2.03    0.13
  -2  -6  -3    1.92    0.15
  -2  -6  -3    2.00    0.18
   2   5   3    0.07    0.07
   2   5   3    0.14    0.06
   2   5   3    0.13    0.08
  -2  -5  -3    0.06    0.06
  -2  -5  -3    0.17    0.06
  -2  -5  -3    0.12    0.07
   2   4   3   12.40    0.45
   2   4   3   12.51    0.44
   2   4   3   12.52    0.45
  -2  -4  -3   11.58    0.43
  -2  -4  -3   12.03    0.42
  -2  -4  -3   12.13    0.42
   2   3   3    0.78    0.07
   2   3   3    0.82    0.07
   2   3   3    0.92    0.08
  -2  -3  -3    0.91    0.08
  -2  -3  -3    0.86    0.06
   2   2   3    0.34    0.05
   2   2   3    0.31    0.03
  -2  -2  -3    0.36    0.04
  -2  -2  -3    0.24    0.03
   2   1   3    8.74    0.30
   2   1   3    8.78    0.30
  -2  -1  -3    8.83    0.30
   2   0   3    0.00    0.01
   2   0   3    0.01    0.01
   2   0   3    0.01    0.01
  -2   0  -3    0.01    0.01
  -2   0  -3    0.01    0.02
   2  -1   3    8.89    0.29
   2  -1   3    8.54    0.29
   2  -1   3    8.48    0.29
  -2   1  -3    8.57    0.29
   2  -2   3    0.25    0.03
   2  -2   3    0.30    0.03
  -2   2  -3    0.23    0.03
  -2   2  -3    0.23    0.03
   2  -3   3    0.88    0.07
   2  -3   3    0.80    0.07
  -2   3  -3    0.63    0.06
   2  -4   3   12.12    0.43
   2  -4   3   11.60    0.42
  -2   4  -3   11.84    0.44
  -2   4  -3   12.74    0.44
  -2   4  -3   12.51    0.44
   2  -5   3    0.15    0.07
   2  -5   3    0.22    0.07
   2  -5   3    0.14    0.06
  -2   5  -3    0.08    0.07
  -2   5  -3    0.02    0.07
  -2   5  -3    0.12    0.07
   2  -6   3    1.85    0.21
   2  -6   3    2.10    0.16
   2  -6   3    2.21    0.16
  -2   6  -3    1.69    0.16
  -2   6  -3    1.95    0.15
  -2   6  -3    2.12    0.17
   2  -7   3    5.59    0.27
   2  -7   3    5.41    0.27
   2  -7   3    5.38    0.27
  -2   7  -3    5.61    0.28
  -2   7  -3    5.85    0.28
  -2   7  -3    5.73    0.28
   2  -8   3   23.20    0.82
   2  -8   3   21.91    0.82
   2  -8   3   22.20    0.81
  -2   8  -3   21.02    0.79
  -2   8  -3   21.90    0.80
  -2   8  -3   22.10    0.80
   2  -9   3    0.90    0.16
   2  -9   3    1.36    0.19
   2  -9   3    1.20    0.17
  -2   9  -3    1.29    0.19
  -2   9  -3    1.29    0.22
   2 -10   3    6.19    0.45
   2 -10   3    6.97    0.41
   2 -10   3    7.00    0.39
  -2  10  -3    6.51    0.45
  -2  10  -3    6.77    0.42
   2 -11   3    0.06    0.22
   2 -11   3   -0.06    0.45
   2 -11   3    0.29    0.23
  -2  11  -3    0.44    0.29
  -2  11  -3   -0.09    0.24
   2 -12   3    4.28    0.52
   2 -12   3    5.50    0.48
  -2  12  -3    4.95    0.53
   2 -13   3    0.31    0.34
   2 -13   3    0.18    0.35
  -2  13  -3    0.47    0.39
   1  13   3    2.90    0.38
  -1 -13  -3    2.74    0.37
  -1 -13  -3    2.78    0.33
   1  12   3    2.70    0.31
   1  12   3    3.56    0.43
  -1 -12  -3    3.84    0.42
  -1 -12  -3    3.85    0.46
   1  11   3    6.68    0.42
   1  11   3    4.95    0.54
  -1 -11  -3    5.93    0.42
  -1 -11  -3    5.59    0.39
   1  10   3    0.09    0.17
   1  10   3    0.29    0.22
  -1 -10  -3    0.22    0.26
  -1 -10  -3    0.22    0.16
  -1 -10  -3    0.32    0.16
   1   9   3    2.80    0.25
   1   9   3    2.25    0.31
   1   9   3    2.47    0.35
  -1  -9  -3    2.70    0.23
  -1  -9  -3    2.31    0.25
  -1  -9  -3    2.36    0.24
   1   8   3   40.88    1.41
   1   8   3   41.27    1.41
   1   8   3   39.03    1.39
  -1  -8  -3   40.59    1.38
  -1  -8  -3   38.47    1.38
  -1  -8  -3   39.80    1.36
   1   7   3    4.18    0.26
   1   7   3    3.87    0.22
   1   7   3    3.69    0.25
  -1  -7  -3    4.05    0.21
  -1  -7  -3    3.92    0.22
  -1  -7  -3    3.66    0.25
   1   6   3   17.13    0.62
   1   6   3   17.21    0.62
  -1  -6  -3   16.23    0.59
  -1  -6  -3   16.64    0.60
  -1  -6  -3   16.48    0.58
   1   5   3   43.05    1.43
   1   5   3   42.58    1.43
   1   5   3   40.87    1.43
  -1  -5  -3   40.52    1.37
  -1  -5  -3   40.67    1.37
  -1  -5  -3   40.23    1.37
   1   4   3    4.59    0.21
   1   4   3    5.35    0.21
  -1  -4  -3    4.82    0.20
  -1  -4  -3    5.04    0.21
  -1  -4  -3    5.20    0.20
   1   3   3  103.40    3.39
   1   3   3  105.28    3.39
   1   3   3   97.36    3.39
  -1  -3  -3   96.57    3.18
  -1  -3  -3   94.96    3.18
   1   2   3  383.14   12.76
   1   2   3  387.75   12.76
  -1  -2  -3  382.07   12.60
  -1  -2  -3  387.19   12.59
  -1  -2  -3  372.34   12.59
   1   0   3    0.00    0.01
   1   0   3    0.00    0.01
  -1   0  -3    0.00    0.01
  -1   0  -3    0.00    0.01
   1  -1   3    1.14    0.05
   1  -1   3    1.04    0.05
   1  -1   3    1.16    0.05
  -1   1  -3    1.14    0.05
  -1   1  -3    1.14    0.05
  -1   1  -3    1.29    0.05
   1  -2   3  357.68   12.62
   1  -2   3  374.95   12.62
   1  -2   3  411.64   12.63
  -1   2  -3  385.00   12.79
  -1   2  -3  388.02   12.79
   1  -3   3  104.26    3.43
   1  -3   3  103.56    3.43
   1  -3   3  101.28    3.43
  -1   3  -3  101.69    3.33
  -1   3  -3  101.34    3.33
  -1   3  -3   97.04    3.32
   1  -4   3    4.92    0.20
   1  -4   3    4.96    0.20
   1  -4   3    4.71    0.20
  -1   4  -3    5.18    0.21
  -1   4  -3    4.92    0.20
  -1   4  -3    4.93    0.20
   1  -5   3   41.25    1.38
   1  -5   3   39.51    1.37
   1  -5   3   40.99    1.38
  -1   5  -3   40.28    1.41
  -1   5  -3   42.23    1.40
  -1   5  -3   41.83    1.40
   1  -6   3   15.88    0.58
   1  -6   3   16.23    0.58
   1  -6   3   15.50    0.58
  -1   6  -3   16.43    0.59
  -1   6  -3   16.69    0.59
  -1   6  -3   15.75    0.59
   1  -7   3    4.33    0.24
   1  -7   3    3.97    0.23
   1  -7   3    3.99    0.23
  -1   7  -3    3.20    0.22
  -1   7  -3    4.20    0.23
  -1   7  -3    3.45    0.22
   1  -8   3   40.85    1.40
   1  -8   3   40.83    1.40
   1  -8   3   39.15    1.40
  -1   8  -3   42.10    1.44
  -1   8  -3   39.73    1.43
  -1   8  -3   42.58    1.44
   1  -9   3    2.69    0.25
   1  -9   3    1.91    0.26
   1  -9   3    2.48    0.30
  -1   9  -3    2.65    0.30
  -1   9  -3    2.52    0.29
  -1   9  -3    2.07    0.27
   1 -10   3    0.17    0.17
   1 -10   3    0.19    0.18
   1 -10   3    0.17    0.22
  -1  10  -3    0.23    0.19
  -1  10  -3    0.29    0.21
   1 -11   3    5.76    0.53
   1 -11   3    5.19    0.44
   1 -11   3    5.85    0.41
  -1  11  -3    5.65    0.44
  -1  11  -3    4.60    0.50
   1 -12   3    3.47    0.35
   1 -12   3    3.39    0.45
  -1  12  -3    4.22    0.52
   1 -13   3    3.46    0.38
   1 -13   3    2.73    0.39
  -1  13  -3    3.25    0.42
   0  13   3    0.08    0.34
   0 -13  -3    0.30    0.36
   0 -13  -3    0.01    0.30
   0  12   3    0.35    0.40
   0  12   3    0.71    0.27
   0 -12  -3    1.27    0.27
   0 -12  -3    0.69    0.26
   0  11   3    0.18    0.22
   0  11   3   -0.25    0.29
   0 -11  -3   -0.03    0.31
   0 -11  -3    0.01    0.19
   0 -11  -3   -0.07    0.20
   0  10   3    0.85    0.19
   0  10   3    1.09    0.24
   0 -10  -3    1.21    0.25
   0 -10  -3    0.68    0.18
   0 -10  -3    0.88    0.17
   0   9   3    0.04    0.18
   0   9   3    0.05    0.14
   0   9   3   -0.04    0.20
   0  -9  -3    0.05    0.13
   0  -9  -3    0.06    0.18
   0  -9  -3   -0.05    0.13
   0   8   3   11.28    0.46
   0   8   3   10.54    0.49
   0   8   3   12.03    0.49
   0  -8  -3   11.16    0.49
   0  -8  -3   11.90    0.47
   0  -8  -3   11.40    0.45
   0   7   3    0.04    0.09
   0   7   3   -0.05    0.11
   0   7   3   -0.21    0.12
   0  -7  -3    0.10    0.09
   0  -7  -3    0.01    0.09
   0  -7  -3   -0.05    0.12
   0   6   3    1.89    0.18
   0   6   3    1.86    0.16
   0   6   3    1.94    0.15
   0  -6  -3    1.89    0.17
   0  -6  -3    2.08    0.15
   0  -6  -3    2.07    0.15
   0   5   3    0.00    0.08
   0   5   3   -0.04    0.07
   0   5   3    0.06    0.06
   0  -5  -3    0.05    0.06
   0  -5  -3   -0.04    0.06
   0  -5  -3    0.03    0.07
   0   4   3   64.01    2.14
   0   4   3   66.39    2.15
   0   4   3   61.62    2.14
   0  -4  -3   65.92    2.15
   0  -4  -3   63.29    2.15
   0  -4  -3   63.20    2.14
   0   3   3   -0.01    0.04
   0   3   3   -0.04    0.04
   0   3   3    0.01    0.04
   0  -3  -3    0.01    0.04
   0  -3  -3   -0.01    0.03
   0  -3  -3    0.01    0.04
   0   2   3  159.61    5.22
   0   2   3  154.74    5.22
   0   2   3  158.08    5.22
   0  -2  -3  154.44    5.16
   0  -2  -3  155.57    5.16
   0  -2  -3  156.93    5.16
   0   1   3    0.02    0.02
   0   1   3    0.00    0.02
   0   1   3   -0.02    0.01
   0  -1  -3    0.00    0.01
   0  -1  -3    0.01    0.02
   0  -1  -3    0.01    0.01
   0   0   3    0.01    0.01
   0   0   3    0.01    0.01
   0   0  -3    0.00    0.01
   0   0  -3   -0.02    0.01
   0   0  -3    0.00    0.01
   0  -1   3   -0.01    0.02
   0  -1   3    0.02    0.02
   0  -1   3    0.02    0.01
   0   1  -3    0.00    0.01
   0   1  -3    0.02    0.02
   0   1  -3    0.00    0.02
   0  -2   3  158.00    5.22
   0  -2   3  154.86    5.22
   0  -2   3  159.63    5.22
   0   2  -3  150.06    5.13
   0   2  -3  159.28    5.13
   0  -3   3    0.03    0.04
   0  -3   3    0.01    0.04
   0  -3   3   -0.04    0.03
   0   3  -3    0.02    0.04
   0   3  -3   -0.02    0.04
   0   3  -3   -0.01    0.03
   0  -4   3   61.19    2.16
   0  -4   3   64.82    2.16
   0  -4   3   67.28    2.16
   0   4  -3   67.22    2.23
   0   4  -3   64.83    2.23
   0   4  -3   68.20    2.23
   0  -5   3    0.01    0.06
   0  -5   3   -0.08    0.06
   0  -5   3   -0.05    0.06
   0   5  -3    0.02    0.07
   0   5  -3    0.00    0.06
   0   5  -3   -0.03    0.06
   0  -6   3    1.63    0.16
   0  -6   3    2.03    0.18
   0  -6   3    2.32    0.16
   0   6  -3    1.78    0.16
   0   6  -3    2.04    0.16
   0   6  -3    1.97    0.16
   0  -7   3    0.00    0.16
   0  -7   3   -0.04    0.11
   0  -7   3    0.04    0.09
   0   7  -3   -0.03    0.10
   0   7  -3   -0.03    0.09
   0   7  -3   -0.06    0.11
   0  -8   3   10.44    0.46
   0  -8   3   11.34    0.47
   0  -8   3   11.21    0.45
   0   8  -3   11.53    0.46
   0   8  -3   10.67    0.47
   0   8  -3   11.25    0.46
   0  -9   3    0.11    0.14
   0  -9   3   -0.05    0.13
   0  -9   3    0.12    0.17
   0   9  -3    0.04    0.15
   0   9  -3    0.11    0.16
   0   9  -3    0.05    0.18
   0 -10   3    1.12    0.20
   0 -10   3    0.76    0.18
   0 -10   3    1.04    0.23
   0  10  -3    1.16    0.21
   0  10  -3    0.72    0.22
   0 -11   3    0.14    0.30
   0 -11   3   -0.13    0.20
   0 -11   3    0.07    0.22
   0  11  -3    0.06    0.27
   0  11  -3    0.03    0.23
   0 -12   3    0.60    0.27
   0 -12   3    0.71    0.29
   0  12  -3    0.55    0.32
   0 -13   3   -0.18    0.36
   0  13  -3   -0.18    0.37
  -1  13   3    3.31    0.40
   1 -13  -3    2.55    0.36
   1 -13  -3    3.20    0.39
  -1  12   3    2.91    0.33
   1 -12  -3    3.85    0.43
   1 -12  -3    2.97    0.32
  -1  11   3    5.71    0.43
  -1  11   3    5.91    0.56
   1 -11  -3    5.45    0.39
   1 -11  -3    5.60    0.55
   1 -11  -3    5.66    0.41
  -1  10   3    0.41    0.18
  -1  10   3    0.23    0.23
   1 -10  -3    0.27    0.16
   1 -10  -3    0.36    0.24
   1 -10  -3    0.33    0.16
  -1   9   3    2.72    0.33
  -1   9   3    2.64    0.33
  -1   9   3    3.00    0.26
   1  -9  -3    3.00    0.25
   1  -9  -3    2.85    0.25
   1  -9  -3    2.58    0.33
  -1   8   3   40.85    1.39
  -1   8   3   40.10    1.41
  -1   8   3   40.02    1.41
   1  -8  -3   41.37    1.45
   1  -8  -3   42.39    1.45
   1  -8  -3   42.22    1.46
  -1   7   3    3.63    0.21
  -1   7   3    4.02    0.25
  -1   7   3    3.37    0.25
   1  -7  -3    3.36    0.27
   1  -7  -3    3.97    0.26
   1  -7  -3    3.99    0.22
  -1   6   3   16.05    0.58
  -1   6   3   15.49    0.59
  -1   6   3   16.94    0.59
   1  -6  -3   15.45    0.57
   1  -6  -3   15.50    0.56
  -1   5   3   38.86    1.38
  -1   5   3   42.14    1.39
  -1   5   3   41.26    1.39
   1  -5  -3   40.39    1.38
   1  -5  -3   41.38    1.38
   1  -5  -3   39.98    1.37
  -1   4   3    4.92    0.21
  -1   4   3    4.74    0.19
  -1   4   3    4.86    0.20
   1  -4  -3    4.92    0.20
   1  -4  -3    5.35    0.21
   1  -4  -3    5.10    0.21
  -1   3   3   99.83    3.37
  -1   3   3  103.83    3.38
  -1   3   3  100.71    3.37
   1  -3  -3   99.66    3.33
   1  -3  -3  100.84    3.33
   1  -3  -3   99.50    3.33
  -1   2   3  384.33   12.55
  -1   2   3  374.03   12.55
   1  -2  -3  401.08   12.78
   1  -2  -3  380.97   12.79
   1  -2  -3  376.72   12.78
  -1   1   3    1.21    0.06
  -1   1   3    1.13    0.05
   1  -1  -3    1.21    0.06
   1  -1  -3    1.12    0.05
  -1   0   3    0.00    0.01
  -1   0   3    0.00    0.01
  -1   0   3   -0.01    0.01
  -1   0   3    0.00    0.01
   1   0  -3    0.00    0.01
   1   0  -3   -0.01    0.01
   1   0  -3   -0.02    0.01
   1   0  -3    0.00    0.01
  -1  -1   3    1.10    0.05
  -1  -1   3    1.25    0.06
   1   1  -3    1.12    0.05
  -1  -2   3  368.00   12.05
  -1  -2   3  360.28   12.05
   1   2  -3  395.38   12.91
   1   2  -3  366.59   12.91
   1   2  -3  408.45   12.91
  -1  -3   3  101.37    3.34
  -1  -3   3   99.83    3.35
   1   3  -3  100.76    3.37
   1   3  -3  101.03    3.37
   1   3  -3  102.41    3.37
  -1  -4   3    5.14    0.20
  -1  -4   3    5.00    0.21
   1   4  -3    4.78    0.20
   1   4  -3    4.94    0.20
   1   4  -3    4.49    0.20
  -1  -5   3   39.22    1.36
  -1  -5   3   40.74    1.36
  -1  -5   3   40.27    1.36
   1   5  -3   41.50    1.44
   1   5  -3   41.78    1.43
   1   5  -3   43.80    1.44
  -1  -6   3   16.54    0.59
  -1  -6   3   16.90    0.59
  -1  -6   3   15.22    0.59
   1   6  -3   16.99    0.60
   1   6  -3   16.29    0.59
   1   6  -3   15.88    0.59
  -1  -7   3    3.98    0.24
  -1  -7   3    3.48    0.23
  -1  -7   3    3.86    0.22
   1   7  -3    3.30    0.24
   1   7  -3    4.14    0.23
   1   7  -3    3.69    0.23
  -1  -8   3   38.59    1.39
  -1  -8   3   40.99    1.38
  -1  -8   3   40.60    1.40
   1   8  -3   39.13    1.40
   1   8  -3   39.90    1.39
   1   8  -3   41.21    1.40
  -1  -9   3    2.99    0.25
  -1  -9   3    2.58    0.30
  -1  -9   3    2.51    0.27
   1   9  -3    2.49    0.27
   1   9  -3    2.88    0.31
   1   9  -3    3.06    0.30
  -1 -10   3    0.56    0.22
  -1 -10   3    0.21    0.17
  -1 -10   3    0.16    0.18
   1  10  -3    0.42    0.21
  -1 -11   3    5.64    0.53
  -1 -11   3    5.54    0.45
  -1 -11   3    6.05    0.41
   1  11  -3    6.45    0.46
   1  11  -3    6.27    0.51
  -1 -12   3    4.52    0.51
  -1 -12   3    3.86    0.45
   1  12  -3    3.78    0.49
   1  12  -3    2.77    0.40
  -1 -13   3    2.83    0.59
  -1 -13   3    2.97    0.37
   1  13  -3    3.50    0.43
  -2  13   3    0.21    0.35
   2 -13  -3    0.09    0.31
   2 -13  -3    0.66    0.32
  -2  12   3    6.06    0.51
   2 -12  -3    4.51    0.52
   2 -12  -3    5.25    0.47
  -2  11   3    0.08    0.31
  -2  11   3    0.13    0.22
   2 -11  -3    0.04    0.20
   2 -11  -3    0.12    0.31
   2 -11  -3    0.21    0.21
  -2  10   3    5.86    0.46
  -2  10   3    6.99    0.39
   2 -10  -3    6.25    0.37
   2 -10  -3    6.15    0.37
   2 -10  -3    6.56    0.47
  -2   9   3    0.72    0.20
  -2   9   3    0.93    0.20
  -2   9   3    1.03    0.16
   2  -9  -3    1.02    0.21
   2  -9  -3    1.24    0.16
   2  -9  -3    1.11    0.16
  -2   8   3   23.23    0.82
  -2   8   3   23.12    0.84
  -2   8   3   21.82    0.83
   2  -8  -3   22.93    0.80
   2  -8  -3   21.54    0.82
   2  -8  -3   22.02    0.80
  -2   7   3    5.42    0.27
  -2   7   3    5.75    0.30
   2  -7  -3    5.51    0.29
   2  -7  -3    5.74    0.27
   2  -7  -3    6.01    0.27
  -2   6   3    1.91    0.18
  -2   6   3    1.96    0.16
  -2   6   3    2.02    0.15
   2  -6  -3    1.73    0.17
   2  -6  -3    1.80    0.15
   2  -6  -3    1.90    0.15
  -2   5   3    0.09    0.06
  -2   5   3    0.14    0.08
  -2   5   3    0.04    0.07
   2  -5  -3    0.10    0.07
   2  -5  -3    0.14    0.06
   2  -5  -3    0.08    0.06
  -2   4   3   11.90    0.43
  -2   4   3   11.63    0.42
  -2   4   3   11.85    0.42
   2  -4  -3   12.83    0.44
   2  -4  -3   11.73    0.43
   2  -4  -3   11.83    0.43
  -2   3   3    0.81    0.07
  -2   3   3    0.75    0.08
  -2   3   3    0.95    0.08
   2  -3  -3    0.78    0.07
   2  -3  -3    0.84    0.08
  -2   2   3    0.37    0.04
  -2   2   3    0.22    0.04
   2  -2  -3    0.24    0.03
   2  -2  -3    0.24    0.03
   2  -2  -3    0.23    0.04
  -2   1   3    8.30    0.30
  -2   1   3    9.34    0.30
  -2   1   3    8.82    0.30
  -2   1   3    8.82    0.30
   2  -1  -3    8.84    0.30
   2  -1  -3    8.64    0.30
   2  -1  -3    8.57    0.29
  -2   0   3    0.02    0.01
  -2   0   3   -0.01    0.02
  -2   0   3    0.02    0.02
  -2   0   3    0.02    0.01
  -2   0   3   -0.01    0.02
   2   0  -3    0.00    0.02
   2   0  -3    0.00    0.01
   2   0  -3    0.00    0.01
   2   0  -3    0.00    0.01
   2   0  -3    0.00    0.02
  -2  -1   3    8.55    0.29
  -2  -1   3    8.43    0.29
   2   1  -3    8.70    0.28
   2   1  -3    7.84    0.28
  -2  -2   3    0.27    0.04
  -2  -2   3    0.34    0.04
   2   2  -3    0.26    0.03
   2   2  -3    0.27    0.04
   2   2  -3    0.24    0.03
  -2  -3   3    0.83    0.07
  -2  -3   3    0.93    0.08
  -2  -3   3    0.98    0.07
   2   3  -3    0.92    0.07
   2   3  -3    0.70    0.08
  -2  -4   3   12.08    0.43
  -2  -4   3   12.17    0.44
  -2  -4   3   12.34    0.43
   2   4  -3   13.01    0.45
   2   4  -3   12.64    0.45
   2   4  -3   12.16    0.45
  -2  -5   3    0.12    0.07
  -2  -5   3    0.10    0.06
  -2  -5   3    0.05    0.06
   2   5  -3    0.15    0.07
   2   5  -3    0.12    0.07
   2   5  -3    0.11    0.06
  -2  -6   3    1.72    0.15
  -2  -6   3    1.96    0.15
  -2  -6   3    1.53    0.15
   2   6  -3    1.94    0.17
   2   6  -3    1.89    0.15
   2   6  -3    1.81    0.16
  -2  -7   3    5.49    0.26
  -2  -7   3    5.97    0.28
  -2  -7   3    5.60    0.28
   2   7  -3    6.07    0.28
   2   7  -3    5.71    0.28
   2   7  -3    5.81    0.30
  -2  -8   3   21.75    0.78
  -2  -8   3   20.25    0.77
  -2  -8   3   21.78    0.79
   2   8  -3   22.77    0.81
   2   8  -3   21.30    0.80
   2   8  -3   22.03    0.81
  -2  -9   3    1.14    0.16
  -2  -9   3    1.45    0.19
  -2  -9   3    0.85    0.17
   2   9  -3    0.92    0.17
   2   9  -3    0.98    0.18
   2   9  -3    1.25    0.21
  -2 -10   3    6.17    0.37
  -2 -10   3    6.46    0.45
  -2 -10   3    6.25    0.39
   2  10  -3    6.07    0.43
   2  10  -3    6.85    0.41
  -2 -11   3    0.11    0.23
  -2 -11   3    0.48    0.21
   2  11  -3    0.27    0.26
   2  11  -3    0.07    0.23
  -2 -12   3    4.85    0.45
  -2 -12   3    5.01    0.53
   2  12  -3    5.27    0.52
   2  12  -3    4.68    0.63
  -2 -13   3    0.31    0.37
  -2 -13   3    0.07    0.31
   2  13  -3    0.02    0.36
  -3  13   3    7.92    0.67
   3 -13  -3    7.29    0.59
   3 -13  -3    6.26    0.58
  -3  12   3   -0.10    0.28
   3 -12  -3    0.11    0.25
   3 -12  -3    0.10    0.26
  -3  11   3    0.00    0.22
  -3  11   3    0.41    0.32
   3 -11  -3   -0.07    0.20
   3 -11  -3    0.09    0.20
  -3  10   3    0.42    0.19
  -3  10   3    0.88    0.40
   3 -10  -3    0.69    0.18
   3 -10  -3    0.54    0.27
   3 -10  -3    0.77    0.17
  -3   9   3   47.76    1.59
  -3   9   3   45.21    1.65
  -3   9   3   44.08    1.59
   3  -9  -3   45.75    1.66
   3  -9  -3   47.63    1.64
   3  -9  -3   48.56    1.64
  -3   8   3    0.07    0.15
  -3   8   3    0.03    0.15
  -3   8   3   -0.07    0.11
   3  -8  -3    0.05    0.15
   3  -8  -3   -0.10    0.11
   3  -8  -3    0.05    0.11
  -3   7   3    3.28    0.24
  -3   7   3    3.10    0.20
  -3   7   3    3.08    0.25
   3  -7  -3    3.13    0.20
   3  -7  -3    3.33    0.23
   3  -7  -3    3.17    0.21
  -3   6   3    2.97    0.19
  -3   6   3    2.86    0.19
   3  -6  -3    2.73    0.19
   3  -6  -3    3.11    0.18
   3  -6  -3    2.75    0.18
  -3   5   3   97.23    3.22
  -3   5   3   95.73    3.23
   3  -5  -3   96.93    3.14
   3  -5  -3   96.64    3.14
   3  -5  -3   88.35    3.16
  -3   4   3    2.26    0.14
   3  -4  -3    2.07    0.12
   3  -4  -3    2.13    0.12
  -3   3   3    6.20    0.23
  -3   3   3    5.82    0.23
   3  -3  -3    5.79    0.23
   3  -3  -3    6.33    0.23
  -3   2   3   23.32    0.78
  -3   2   3   23.46    0.78
  -3   2   3   22.58    0.78
  -3   2   3   23.56    0.79
  -3   2   3   23.35    0.78
   3  -2  -3   23.86    0.79
   3  -2  -3   23.10    0.79
   3  -2  -3   22.91    0.78
  -3   1   3   23.33    0.77
  -3   1   3   22.99    0.77
  -3   1   3   22.76    0.77
   3  -1  -3   23.19    0.76
   3  -1  -3   22.61    0.76
   3  -1  -3   22.71    0.76
   3  -1  -3   22.23    0.76
   3  -1  -3   22.52    0.76
  -3   0   3    0.02    0.01
   3   0  -3    0.01    0.01
   3   0  -3    0.06    0.02
   3   0  -3    0.01    0.02
  -3  -1   3   14.73    0.50
   3   1  -3   23.21    0.73
   3   1  -3   23.26    0.73
   3   1  -3   19.07    0.73
  -3  -2   3   23.06    0.79
  -3  -2   3   25.07    0.79
  -3  -2   3   22.66    0.79
   3   2  -3   21.47    0.76
   3   2  -3   23.90    0.76
  -3  -3   3    5.57    0.22
  -3  -3   3    6.40    0.22
   3   3  -3    5.82    0.22
   3   3  -3    5.86    0.22
  -3  -4   3    2.44    0.13
  -3  -4   3    2.27    0.12
  -3  -4   3    2.18    0.12
   3   4  -3    2.47    0.13
   3   4  -3    2.46    0.14
   3   4  -3    2.49    0.13
  -3  -5   3   97.26    3.22
  -3  -5   3   96.76    3.22
  -3  -5   3   95.33    3.22
   3   5  -3   94.35    3.27
   3   5  -3   96.37    3.27
   3   5  -3  102.53    3.26
  -3  -6   3    2.69    0.18
  -3  -6   3    2.74    0.18
  -3  -6   3    2.75    0.17
   3   6  -3    2.77    0.18
   3   6  -3    2.87    0.20
   3   6  -3    2.69    0.18
  -3  -7   3    3.04    0.22
  -3  -7   3    2.94    0.19
  -3  -7   3    2.80    0.21
   3   7  -3    3.62    0.24
   3   7  -3    2.97    0.21
   3   7  -3    3.03    0.22
  -3  -8   3    0.21    0.11
  -3  -8   3    0.10    0.13
  -3  -8   3    0.02    0.14
   3   8  -3   -0.06    0.12
   3   8  -3    0.12    0.15
   3   8  -3   -0.01    0.12
  -3  -9   3   46.04    1.61
  -3  -9   3   46.88    1.59
  -3  -9   3   46.07    1.61
   3   9  -3   46.84    1.65
   3   9  -3   47.39    1.66
   3   9  -3   48.68    1.66
  -3 -10   3    0.81    0.20
  -3 -10   3    0.83    0.18
  -3 -10   3    0.39    0.24
   3  10  -3    0.61    0.20
   3  10  -3    0.70    0.21
  -3 -11   3    0.09    0.20
  -3 -11   3    0.11    0.23
   3  11  -3    0.02    0.26
   3  11  -3   -0.28    0.23
  -3 -12   3   -0.20    0.30
  -3 -12   3    0.00    0.25
   3  12  -3    0.14    0.29
   3  12  -3    0.31    0.36
  -3 -13   3    7.57    0.57
  -3 -13   3    7.02    0.70
   3  13  -3    7.69    0.68
  -4  13   3    1.00    0.48
   4 -13  -3    1.53    0.34
   4 -13  -3    0.65    0.33
  -4  12   3    0.11    0.30
   4 -12  -3    0.22    0.25
   4 -12  -3    0.38    0.42
   4 -12  -3    0.14    0.27
  -4  11   3    6.56    0.45
   4 -11  -3    6.96    0.61
   4 -11  -3    7.14    0.52
   4 -11  -3    7.22    0.45
  -4  10   3   18.51    0.75
  -4  10   3   19.60    0.81
   4 -10  -3   18.32    0.74
   4 -10  -3   19.74    0.80
   4 -10  -3   18.56    0.73
  -4   9   3    0.23    0.15
  -4   9   3    0.48    0.20
  -4   9   3    0.40    0.19
   4  -9  -3    0.16    0.14
   4  -9  -3    0.32    0.19
   4  -9  -3    0.39    0.14
  -4   8   3    6.51    0.36
  -4   8   3    7.43    0.39
  -4   8   3    7.39    0.34
   4  -8  -3    7.10    0.33
   4  -8  -3    6.32    0.33
   4  -8  -3    7.14    0.37
  -4   7   3   14.02    0.55
  -4   7   3   13.99    0.53
  -4   7   3   14.26    0.53
   4  -7  -3   14.75    0.54
   4  -7  -3   13.19    0.52
   4  -7  -3   13.75    0.53
  -4   6   3    1.73    0.15
  -4   6   3    1.66    0.17
  -4   6   3    1.77    0.17
   4  -6  -3    1.62    0.15
   4  -6  -3    1.59    0.15
   4  -6  -3    1.62    0.17
  -4   5   3    1.32    0.12
  -4   5   3    1.21    0.15
   4  -5  -3    1.04    0.11
   4  -5  -3    1.20    0.12
   4  -5  -3    1.23    0.13
  -4   4   3    2.20    0.12
  -4   4   3    2.01    0.13
  -4   4   3    1.89    0.12
   4  -4  -3    2.06    0.13
   4  -4  -3    2.10    0.12
   4  -4  -3    2.01    0.13
  -4   3   3   11.12    0.39
  -4   3   3   11.12    0.39
  -4   3   3   11.51    0.40
   4  -3  -3   11.83    0.42
   4  -3  -3   11.72    0.42
  -4   2   3  108.53    3.59
  -4   2   3  108.27    3.59
  -4   2   3  107.74    3.59
   4  -2  -3  112.25    3.66
   4  -2  -3  108.06    3.66
  -4   1   3    0.13    0.03
  -4   1   3    0.11    0.02
   4  -1  -3    0.12    0.03
   4  -1  -3    0.10    0.02
   4  -1  -3    0.09    0.02
   4  -1  -3    0.14    0.04
  -4   0   3    0.00    0.01
   4   0  -3    0.04    0.02
   4   0  -3    0.00    0.01
   4   0  -3   -0.01    0.01
  -4  -1   3    0.13    0.01
   4   1  -3    0.09    0.02
   4   1  -3    0.10    0.02
   4   2  -3  118.58    3.77
   4   2  -3  115.14    3.78
   4   2  -3  107.65    3.77
  -4  -3   3   10.94    0.39
  -4  -3   3   11.27    0.39
   4   3  -3   10.81    0.40
   4   3  -3   12.20    0.41
   4   3  -3   11.50    0.40
  -4  -4   3    2.12    0.13
  -4  -4   3    1.91    0.11
  -4  -4   3    2.31    0.12
   4   4  -3    1.85    0.13
   4   4  -3    2.35    0.12
   4   4  -3    2.05    0.12
  -4  -5   3    1.33    0.12
  -4  -5   3    1.26    0.11
  -4  -5   3    1.18    0.13
   4   5  -3    1.44    0.12
   4   5  -3    1.22    0.12
   4   5  -3    1.29    0.14
  -4  -6   3    1.54    0.15
  -4  -6   3    1.57    0.16
  -4  -6   3    1.53    0.13
   4   6  -3    1.90    0.16
   4   6  -3    1.73    0.19
   4   6  -3    1.87    0.16
  -4  -7   3   13.50    0.50
  -4  -7   3   13.63    0.52
  -4  -7   3   13.54    0.52
   4   7  -3   14.30    0.55
   4   7  -3   13.94    0.54
   4   7  -3   14.66    0.54
  -4  -8   3    7.66    0.41
  -4  -8   3    6.52    0.36
  -4  -8   3    7.75    0.32
   4   8  -3    6.15    0.38
   4   8  -3    7.36    0.35
   4   8  -3    7.36    0.35
  -4  -9   3    0.58    0.19
  -4  -9   3    0.13    0.13
  -4  -9   3    0.13    0.15
   4   9  -3    0.19    0.15
   4   9  -3    0.24    0.20
  -4 -10   3   18.13    0.77
  -4 -10   3   19.40    0.76
   4  10  -3   19.17    0.77
   4  10  -3   18.94    0.76
  -4 -11   3    6.70    0.49
  -4 -11   3    6.67    0.40
   4  11  -3    6.83    0.48
   4  11  -3    7.11    0.53
  -4 -12   3   -0.10    0.30
   4  12  -3    0.40    0.39
   4  12  -3    0.33    0.29
  -4 -13   3    1.33    0.40
   4  13  -3    1.49    0.39
  -5  13   3    7.49    0.69
   5 -13  -3    8.04    0.64
   5 -13  -3    8.24    0.62
  -5  12   3    1.65    0.33
   5 -12  -3    1.36    0.28
   5 -12  -3    1.16    0.46
   5 -12  -3    1.23    0.29
  -5  11   3    1.46    0.26
   5 -11  -3    1.80    0.35
   5 -11  -3    1.29    0.24
   5 -11  -3    1.38    0.26
  -5  10   3   -0.07    0.25
  -5  10   3   -0.05    0.18
   5 -10  -3    0.21    0.26
   5 -10  -3    0.24    0.17
   5 -10  -3    0.00    0.17
  -5   9   3   14.70    0.63
  -5   9   3   14.87    0.58
  -5   9   3   13.58    0.59
   5  -9  -3   13.99    0.59
   5  -9  -3   15.00    0.63
   5  -9  -3   14.73    0.58
  -5   8   3   20.75    0.75
  -5   8   3   19.54    0.74
   5  -8  -3   19.48    0.74
   5  -8  -3   19.70    0.72
   5  -8  -3   19.21    0.72
  -5   7   3    0.25    0.11
  -5   7   3    0.44    0.14
  -5   7   3    0.25    0.12
   5  -7  -3    0.23    0.10
   5  -7  -3    0.41    0.13
   5  -7  -3    0.53    0.11
  -5   6   3    6.44    0.30
  -5   6   3    6.78    0.28
  -5   6   3    6.52    0.28
   5  -6  -3    6.02    0.27
   5  -6  -3    6.41    0.27
   5  -6  -3    6.36    0.29
  -5   5   3    7.79    0.29
  -5   5   3    7.20    0.29
   5  -5  -3    7.28    0.29
   5  -5  -3    7.10    0.30
   5  -5  -3    7.98    0.31
  -5   4   3   -0.04    0.05
  -5   4   3    0.01    0.05
  -5   4   3    0.01    0.06
   5  -4  -3    0.07    0.05
   5  -4  -3    0.07    0.06
   5  -4  -3   -0.04    0.06
  -5   3   3  111.19    3.77
  -5   3   3  113.44    3.77
  -5   3   3  115.17    3.76
   5  -3  -3  117.05    3.89
   5  -3  -3  115.87    3.89
   5  -3  -3  118.42    3.89
  -5   2   3  162.30    5.43
  -5   2   3  165.15    5.43
   5  -2  -3  172.61    5.60
   5  -2  -3  164.43    5.59
   5  -2  -3  169.35    5.60
  -5   1   3    0.85    0.05
  -5   1   3    0.61    0.05
  -5   1   3    0.82    0.05
   5  -1  -3    0.71    0.04
   5  -1  -3    0.80    0.06
   5   0  -3    0.01    0.03
  -5  -2   3  159.25    5.27
   5   2  -3  170.47    5.60
   5   2  -3  167.59    5.60
  -5  -3   3  112.12    3.76
  -5  -3   3  114.29    3.76
   5   3  -3  115.52    3.94
   5   3  -3  122.59    3.94
   5   3  -3  117.81    3.94
  -5  -4   3    0.03    0.05
  -5  -4   3   -0.08    0.05
   5   4  -3   -0.05    0.06
   5   4  -3    0.00    0.05
   5   4  -3   -0.02    0.05
  -5  -5   3    7.32    0.30
  -5  -5   3    7.39    0.29
   5   5  -3    7.50    0.30
   5   5  -3    7.84    0.32
   5   5  -3    7.78    0.30
  -5  -6   3    6.75    0.29
  -5  -6   3    6.18    0.26
  -5  -6   3    6.52    0.28
   5   6  -3    6.55    0.28
   5   6  -3    6.40    0.28
  -5  -7   3    0.27    0.11
  -5  -7   3    0.33    0.11
  -5  -7   3    0.28    0.09
   5   7  -3    0.42    0.14
   5   7  -3    0.36    0.11
   5   7  -3    0.46    0.11
  -5  -8   3   19.38    0.71
  -5  -8   3   18.01    0.68
  -5  -8   3   19.40    0.70
   5   8  -3   17.24    0.67
   5   8  -3   18.44    0.68
  -5  -9   3   13.99    0.55
  -5  -9   3   14.29    0.59
  -5  -9   3   14.93    0.60
   5   9  -3   14.78    0.61
   5   9  -3   15.35    0.61
   5   9  -3   14.42    0.64
  -5 -10   3   -0.11    0.20
   5  10  -3   -0.11    0.20
   5  10  -3    0.14    0.19
  -5 -11   3    1.48    0.27
   5  11  -3    1.45    0.29
   5  11  -3    2.07    0.27
  -5 -12   3    1.25    0.34
   5  12  -3    1.26    0.38
   5  12  -3    1.59    0.32
  -5 -13   3    7.46    0.74
   5  13  -3    8.75    0.90
   5  13  -3    8.09    0.70
  -6  13   3   -0.19    0.40
   6 -13  -3   -0.12    0.35
   6 -13  -3   -0.22    0.32
  -6  12   3    0.52    0.33
   6 -12  -3    0.21    0.27
   6 -12  -3    0.65    0.28
   6 -12  -3    0.54    0.46
  -6  11   3    3.37    0.43
   6 -11  -3    3.65    0.37
   6 -11  -3    3.96    0.41
   6 -11  -3    3.69    0.41
  -6  10   3    2.83    0.33
   6 -10  -3    3.23    0.32
   6 -10  -3    2.95    0.32
  -6   9   3   11.47    0.50
  -6   9   3   12.14    0.57
   6  -9  -3   12.70    0.52
   6  -9  -3   11.86    0.57
   6  -9  -3   12.02    0.51
  -6   8   3    2.06    0.22
  -6   8   3    1.71    0.20
  -6   8   3    2.18    0.23
   6  -8  -3    1.73    0.21
   6  -8  -3    1.82    0.19
   6  -8  -3    1.75    0.22
  -6   7   3    0.14    0.13
  -6   7   3    0.06    0.11
  -6   7   3   -0.04    0.10
   6  -7  -3    0.12    0.13
   6  -7  -3    0.00    0.10
   6  -7  -3    0.07    0.09
  -6   6   3   25.24    0.83
  -6   6   3   23.01    0.85
  -6   6   3   23.15    0.83
   6  -6  -3   23.73    0.83
   6  -6  -3   22.76    0.82
   6  -6  -3   23.53    0.82
  -6   5   3    0.70    0.10
  -6   5   3    0.88    0.12
  -6   5   3    0.89    0.11
   6  -5  -3    0.75    0.10
   6  -5  -3    0.70    0.08
   6  -5  -3    0.86    0.12
  -6   4   3  163.22    5.31
  -6   4   3  160.18    5.30
  -6   4   3  155.44    5.30
   6  -4  -3  159.72    5.22
   6  -4  -3  159.39    5.22
   6  -4  -3  151.60    5.21
  -6   3   3    0.23    0.05
  -6   3   3    0.24    0.04
  -6   3   3    0.20    0.06
   6  -3  -3    0.41    0.06
   6  -3  -3    0.37    0.05
  -6   2   3   18.09    0.62
  -6   2   3   18.41    0.62
   6  -2  -3   18.87    0.64
   6  -2  -3   18.45    0.64
   6  -2  -3   19.07    0.64
  -6   1   3   15.81    0.53
   6  -1  -3   15.11    0.52
   6   0  -3   -0.03    0.03
   6   2  -3   19.09    0.64
   6   2  -3   18.74    0.64
  -6  -3   3    0.30    0.04
   6   3  -3    0.33    0.05
   6   3  -3    0.31    0.05
   6   3  -3    0.33    0.06
  -6  -4   3  152.27    5.07
  -6  -4   3  152.48    5.06
   6   4  -3  155.41    5.49
   6   4  -3  162.28    5.49
   6   4  -3  177.75    5.49
  -6  -5   3    0.97    0.13
  -6  -5   3    1.02    0.11
   6   5  -3    1.12    0.12
   6   5  -3    1.11    0.12
   6   5  -3    0.91    0.11
  -6  -6   3   23.42    0.81
  -6  -6   3   22.77    0.82
   6   6  -3   23.77    0.86
   6   6  -3   25.01    0.87
   6   6  -3   24.67    0.86
  -6  -7   3    0.11    0.11
  -6  -7   3    0.07    0.12
   6   7  -3    0.05    0.10
   6   7  -3    0.00    0.10
   6   7  -3    0.13    0.14
  -6  -8   3    2.11    0.24
  -6  -8   3    1.71    0.24
   6   8  -3    2.35    0.24
   6   8  -3    1.99    0.24
   6   8  -3    2.44    0.26
  -6  -9   3   11.71    0.52
  -6  -9   3   11.58    0.52
   6   9  -3   12.14    0.57
   6   9  -3   12.12    0.52
   6   9  -3   12.26    0.53
  -6 -10   3    3.43    0.38
   6  10  -3    3.11    0.37
  -6 -11   3    4.13    0.47
   6  11  -3    3.72    0.48
   6  11  -3    3.39    0.42
  -6 -12   3    0.51    0.33
   6  12  -3    0.54    0.37
   6  12  -3    0.56    0.30
  -6 -13   3   -0.14    0.42
   6  13  -3   -0.06    0.38
  -7  13   3    7.25    0.76
   7 -13  -3    7.07    0.62
   7 -13  -3    7.02    0.65
  -7  12   3    0.23    0.33
   7 -12  -3    0.09    0.27
   7 -12  -3    0.10    0.48
   7 -12  -3    0.24    0.29
  -7  11   3   17.65    0.76
   7 -11  -3   15.37    0.85
   7 -11  -3   18.12    0.72
   7 -11  -3   17.03    0.74
  -7  10   3   12.88    0.58
   7 -10  -3   10.60    0.52
   7 -10  -3   11.04    0.62
  -7   9   3    6.80    0.45
  -7   9   3    6.17    0.36
   7  -9  -3    7.08    0.36
   7  -9  -3    5.83    0.49
   7  -9  -3    7.23    0.37
  -7   8   3    1.70    0.21
  -7   8   3    2.16    0.23
   7  -8  -3    2.13    0.22
   7  -8  -3    1.96    0.23
   7  -8  -3    2.17    0.29
  -7   7   3   11.18    0.44
  -7   7   3   11.01    0.44
   7  -7  -3   10.40    0.44
   7  -7  -3   11.04    0.42
   7  -7  -3    9.37    0.41
  -7   6   3    2.71    0.18
  -7   6   3    2.71    0.18
  -7   6   3    3.01    0.22
   7  -6  -3    3.02    0.19
   7  -6  -3    3.35    0.21
   7  -6  -3    2.79    0.19
  -7   5   3    1.69    0.13
  -7   5   3    2.12    0.14
  -7   5   3    1.98    0.18
   7  -5  -3    1.70    0.14
   7  -5  -3    1.90    0.13
   7  -5  -3    1.78    0.16
  -7   4   3   14.52    0.52
  -7   4   3   15.89    0.54
  -7   4   3   14.74    0.53
   7  -4  -3   14.16    0.51
   7  -4  -3   15.59    0.52
   7  -4  -3   13.80    0.52
  -7   3   3    2.38    0.11
  -7   3   3    2.28    0.13
   7  -3  -3    2.53    0.13
  -7   2   3  108.49    3.60
   7  -2  -3  106.59    3.61
   7  -2  -3  111.84    3.61
   7  -2  -3  107.36    3.60
   7  -1  -3   85.25    2.83
   7   0  -3   -0.02    0.04
   7   0  -3    0.02    0.03
  -7  -3   3    2.42    0.10
   7   3  -3    2.37    0.12
   7   3  -3    2.37    0.11
   7   3  -3    2.29    0.14
  -7  -4   3   14.51    0.50
   7   4  -3   15.41    0.53
   7   4  -3   14.69    0.52
   7   4  -3   14.62    0.53
  -7  -5   3    1.64    0.15
  -7  -5   3    1.72    0.13
   7   5  -3    1.75    0.17
   7   5  -3    1.83    0.14
   7   5  -3    1.96    0.14
  -7  -6   3    2.56    0.20
  -7  -6   3    3.20    0.19
   7   6  -3    3.28    0.19
   7   6  -3    2.73    0.22
   7   6  -3    2.51    0.18
  -7  -7   3   10.63    0.44
  -7  -7   3   10.72    0.43
   7   7  -3   11.66    0.44
   7   7  -3   10.88    0.48
   7   7  -3   10.64    0.44
  -7  -8   3    1.92    0.25
   7   8  -3    2.00    0.25
   7   8  -3    1.99    0.23
   7   8  -3    2.44    0.24
  -7  -9   3    7.36    0.40
  -7  -9   3    6.12    0.40
   7   9  -3    6.33    0.36
   7   9  -3    5.73    0.48
   7   9  -3    6.37    0.38
  -7 -10   3   11.04    0.55
   7  10  -3   11.75    0.55
   7  10  -3   12.07    0.57
   7  11  -3   17.70    0.78
   7  11  -3   18.36    0.80
  -7 -12   3    0.24    0.34
   7  12  -3    0.36    0.31
   7  12  -3    0.08    0.37
  -7 -13   3   -0.17    0.43
   7  13  -3    6.27    0.74
  -8  12   3    0.78    0.25
  -8  12   3    1.02    0.35
   8 -12  -3    1.37    0.32
   8 -12  -3    1.07    0.28
   8 -12  -3    1.48    0.55
  -8  11   3    5.83    0.49
  -8  11   3    5.48    0.39
   8 -11  -3    6.12    0.45
   8 -11  -3    6.19    0.47
   8 -11  -3    5.85    0.66
  -8  10   3    2.39    0.29
  -8  10   3    2.03    0.30
   8 -10  -3    3.48    0.49
   8 -10  -3    2.85    0.33
   8 -10  -3    3.21    0.35
  -8   9   3    1.73    0.28
  -8   9   3    1.75    0.20
  -8   9   3    1.81    0.24
   8  -9  -3    2.01    0.25
   8  -9  -3    2.08    0.27
   8  -9  -3    1.86    0.25
  -8   8   3    3.75    0.27
  -8   8   3    3.38    0.25
  -8   8   3    4.15    0.36
   8  -8  -3    4.26    0.27
   8  -8  -3    3.59    0.33
   8  -8  -3    4.36    0.28
  -8   7   3    7.32    0.32
  -8   7   3    7.72    0.33
  -8   7   3    7.49    0.38
   8  -7  -3    7.95    0.34
   8  -7  -3    7.47    0.38
   8  -7  -3    8.12    0.36
  -8   6   3    0.80    0.10
  -8   6   3    0.87    0.14
  -8   6   3    1.08    0.15
   8  -6  -3    0.96    0.13
   8  -6  -3    1.02    0.11
   8  -6  -3    0.75    0.11
  -8   5   3    7.49    0.29
  -8   5   3    7.36    0.29
  -8   5   3    7.21    0.31
   8  -5  -3    7.17    0.30
   8  -5  -3    7.05    0.29
   8  -5  -3    7.06    0.28
  -8   4   3    0.19    0.08
  -8   4   3    0.10    0.06
  -8   4   3    0.00    0.05
   8  -4  -3    0.21    0.06
   8  -4  -3    0.18    0.07
  -8   3   3    5.71    0.21
  -8   3   3    5.49    0.21
   8  -3  -3    5.65    0.23
   8  -3  -3    5.65    0.21
  -8   2   3   26.74    0.90
   8  -2  -3   23.93    0.83
   8  -1  -3   15.69    0.54
   8  -1  -3   15.46    0.54
   8   0  -3   -0.06    0.04
   8   3  -3    5.13    0.20
  -8  -4   3    0.08    0.07
  -8  -4   3    0.15    0.05
   8   4  -3    0.26    0.08
   8   4  -3    0.14    0.06
   8   4  -3    0.30    0.06
  -8  -5   3    7.31    0.28
   8   5  -3    7.45    0.32
  -8  -6   3    0.78    0.10
  -8  -6   3    0.77    0.12
   8   6  -3    0.92    0.11
   8   6  -3    0.96    0.11
   8   6  -3    1.01    0.14
  -8  -7   3    6.97    0.35
  -8  -7   3    7.74    0.33
   8   7  -3    7.45    0.34
   8   7  -3    7.00    0.38
   8   7  -3    7.59    0.34
  -8  -8   3    3.65    0.28
  -8  -8   3    3.36    0.28
   8   8  -3    3.42    0.27
   8   8  -3    3.58    0.27
   8   8  -3    3.43    0.35
  -8  -9   3    1.75    0.21
   8   9  -3    2.17    0.30
   8   9  -3    2.03    0.29
   8   9  -3    1.88    0.35
  -8 -10   3    2.81    0.28
   8  10  -3    2.95    0.35
   8  10  -3    2.61    0.26
  -8 -11   3    6.28    0.54
   8  11  -3    6.42    0.52
   8  11  -3    5.51    0.48
  -8 -12   3    1.13    0.37
   8  12  -3    0.58    0.38
   8  12  -3    0.84    0.32
  -9  12   3   20.03    0.94
  -9  12   3   20.35    0.82
   9 -12  -3   18.13    0.81
   9 -12  -3   16.83    1.08
   9 -12  -3   18.75    0.86
  -9  11   3    1.40    0.30
  -9  11   3    1.46    0.22
   9 -11  -3    1.54    0.41
   9 -11  -3    1.60    0.25
   9 -11  -3    1.60    0.28
  -9  10   3    4.76    0.41
  -9  10   3    4.59    0.33
   9 -10  -3    4.87    0.53
   9 -10  -3    4.86    0.39
   9 -10  -3    4.95    0.37
  -9   9   3    0.20    0.18
   9  -9  -3    0.18    0.17
   9  -9  -3    0.15    0.23
  -9   8   3   18.84    0.74
  -9   8   3   18.63    0.67
  -9   8   3   17.87    0.69
   9  -8  -3   18.16    0.72
   9  -8  -3   18.05    0.70
   9  -8  -3   18.43    0.68
  -9   7   3    1.23    0.17
  -9   7   3    1.25    0.13
  -9   7   3    1.16    0.18
   9  -7  -3    1.24    0.15
   9  -7  -3    1.13    0.13
   9  -7  -3    1.21    0.17
  -9   6   3   23.85    0.84
  -9   6   3   24.52    0.85
  -9   6   3   24.62    0.88
   9  -6  -3   25.34    0.86
   9  -6  -3   22.60    0.86
   9  -6  -3   25.24    0.87
  -9   5   3    6.33    0.25
  -9   5   3    5.90    0.24
  -9   5   3    5.55    0.28
   9  -5  -3    5.53    0.24
   9  -5  -3    5.69    0.27
   9  -5  -3    6.12    0.26
  -9   4   3  135.83    4.54
  -9   4   3  137.06    4.53
   9  -4  -3  133.35    4.38
   9  -4  -3  129.79    4.38
  -9   3   3    9.18    0.33
   9  -3  -3    9.31    0.34
  -9   2   3   20.67    0.70
   9  -1  -3    0.59    0.09
   9   4  -3  127.31    4.46
   9   4  -3  141.06    4.46
  -9  -5   3    6.11    0.27
  -9  -5   3    5.88    0.24
   9   5  -3    6.23    0.26
   9   5  -3    6.13    0.26
   9   5  -3    6.06    0.28
   9   6  -3   23.77    0.87
   9   6  -3   24.95    0.87
   9   6  -3   25.75    0.89
  -9  -7   3    1.40    0.19
  -9  -7   3    1.24    0.15
   9   7  -3    1.55    0.20
   9   7  -3    1.57    0.20
   9   7  -3    1.43    0.19
  -9  -8   3   18.24    0.69
  -9  -8   3   17.73    0.67
   9   8  -3   17.79    0.74
   9   8  -3   17.50    0.70
   9   8  -3   19.60    0.69
  -9  -9   3    0.15    0.19
   9   9  -3    0.28    0.17
   9   9  -3    0.18    0.34
   9   9  -3    0.33    0.17
  -9 -10   3    4.09    0.44
   9  10  -3    5.10    0.43
   9  10  -3    4.98    0.40
  -9 -11   3    1.31    0.31
   9  11  -3    1.04    0.28
  -9 -12   3   -0.15    0.38
   9  12  -3   17.51    0.93
   9  12  -3   18.26    0.85
 -10  12   3   -0.16    0.39
 -10  12   3    0.02    0.23
  10 -12  -3    0.26    0.29
  10 -12  -3    0.15    0.58
  10 -12  -3   -0.04    0.34
 -10  11   3    1.17    0.21
 -10  11   3    0.64    0.38
  10 -11  -3    1.13    0.25
  10 -11  -3    1.04    0.28
  10 -11  -3    1.02    0.43
 -10  10   3    0.30    0.24
 -10  10   3    0.16    0.17
  10 -10  -3    0.10    0.21
  10 -10  -3    0.29    0.19
 -10   9   3    6.38    0.39
 -10   9   3    6.68    0.34
  10  -9  -3    6.16    0.39
  10  -9  -3    6.51    0.47
  10  -9  -3    6.58    0.36
 -10   8   3    1.72    0.24
 -10   8   3    1.99    0.25
 -10   8   3    2.17    0.21
  10  -8  -3    2.39    0.24
  10  -8  -3    2.88    0.34
  10  -8  -3    2.41    0.26
 -10   7   3    2.05    0.20
 -10   7   3    2.41    0.19
 -10   7   3    1.93    0.20
  10  -7  -3    2.36    0.23
  10  -7  -3    2.33    0.20
  10  -7  -3    2.08    0.27
 -10   6   3    0.73    0.14
 -10   6   3    1.04    0.13
 -10   6   3    0.82    0.11
  10  -6  -3    0.80    0.10
  10  -6  -3    0.87    0.14
  10  -6  -3    0.87    0.12
 -10   5   3   61.85    2.01
 -10   5   3   58.15    2.03
  10  -5  -3   59.19    1.97
  10  -5  -3   58.02    1.98
 -10   4   3   35.82    1.21
  10  -4  -3   35.58    1.21
  10  -4  -3   35.67    1.21
 -10   3   3   31.36    1.06
  10  -1  -3    0.10    0.06
  10   1  -3    0.07    0.05
  10   5  -3   63.57    2.14
  10   5  -3   64.27    2.12
  10   5  -3   62.23    2.13
 -10  -6   3    0.72    0.10
 -10  -6   3    0.92    0.13
  10   6  -3    0.92    0.11
  10   6  -3    1.00    0.16
  10   6  -3    1.35    0.17
  10   7  -3    2.35    0.22
  10   7  -3    2.74    0.29
  10   7  -3    2.32    0.23
 -10  -8   3    2.38    0.28
 -10  -8   3    1.93    0.28
  10   8  -3    2.54    0.26
  10   8  -3    1.84    0.26
  10   8  -3    2.39    0.26
 -10  -9   3    7.14    0.44
  10   9  -3    6.06    0.39
  10   9  -3    7.16    0.40
  10   9  -3    7.24    0.84
 -10 -10   3    0.31    0.25
  10  10  -3    0.19    0.23
  10  10  -3    0.58    0.23
 -10 -11   3    0.76    0.32
  10  11  -3    1.15    0.32
  10  11  -3    1.11    0.29
 -10 -12   3   -0.06    0.40
  10  12  -3    0.18    0.42
  11 -12  -3    7.75    0.69
  11 -12  -3    6.62    0.64
 -11  11   3    0.30    0.20
 -11  11   3    0.45    0.32
  11 -11  -3    0.53    0.44
  11 -11  -3    1.05    0.25
  11 -11  -3    0.43    0.28
 -11  10   3   13.42    0.57
 -11  10   3   14.81    0.64
  11 -10  -3   13.19    0.57
  11 -10  -3   12.15    0.60
  11 -10  -3   12.00    0.72
 -11   9   3    6.11    0.32
 -11   9   3    5.82    0.38
  11  -9  -3    6.33    0.36
  11  -9  -3    5.92    0.49
  11  -9  -3    5.60    0.39
 -11   8   3    5.87    0.32
 -11   8   3    5.29    0.29
  11  -8  -3    5.67    0.32
  11  -8  -3    5.65    0.41
 -11   7   3    2.04    0.18
 -11   7   3    1.79    0.21
 -11   7   3    1.67    0.21
  11  -7  -3    1.39    0.19
  11  -7  -3    1.98    0.23
  11  -7  -3    1.45    0.19
 -11   6   3    7.49    0.32
 -11   6   3    8.45    0.39
  11  -6  -3    7.49    0.34
  11  -6  -3    7.13    0.31
  11  -6  -3    7.63    0.35
 -11   5   3   25.92    0.90
 -11   5   3   27.00    0.90
 -11   5   3   25.76    0.92
  11  -5  -3   27.04    0.95
  11  -5  -3   27.37    0.96
  11  -5  -3   27.71    0.94
 -11   4   3   -0.04    0.06
  11  -4  -3    0.09    0.06
  11  -4  -3    0.06    0.09
 -11   3   3   51.32    1.72
  11  -2  -3    1.75    0.14
  11  -1  -3   28.94    0.99
  11   0  -3   -0.03    0.06
  11   5  -3   27.07    0.94
  11   6  -3    8.35    0.35
  11   6  -3    8.36    0.34
  11   6  -3    8.09    0.40
 -11  -7   3    1.91    0.25
 -11  -7   3    1.71    0.20
  11   7  -3    1.96    0.21
  11   7  -3    1.66    0.23
  11   7  -3    2.23    0.23
  11   8  -3    5.88    0.33
  11   8  -3    5.39    0.34
  11   8  -3    5.87    0.44
 -11  -9   3    6.66    0.44
  11   9  -3    5.75    0.39
  11   9  -3    5.57    0.38
  11   9  -3    6.40    0.59
 -11 -10   3   13.62    0.66
  11  10  -3   12.53    0.61
 -11 -11   3    0.35    0.33
  11  11  -3    0.49    0.31
  11  11  -3    0.38    0.28
 -11 -12   3   -0.18    0.42
  11  12  -3    7.08    0.64
 -12  11   3    0.35    0.34
 -12  11   3   -0.18    0.19
  12 -11  -3    0.09    0.30
  12 -11  -3   -0.54    0.45
  12 -11  -3    0.06    0.24
 -12  10   3    2.81    0.30
 -12  10   3    2.81    0.28
  12 -10  -3    2.51    0.39
  12 -10  -3    3.03    0.40
  12 -10  -3    3.06    0.35
 -12   9   3   10.70    0.45
 -12   9   3   10.51    0.50
  12  -9  -3    9.97    0.61
  12  -9  -3   10.94    0.49
  12  -9  -3   11.66    0.54
 -12   8   3    3.53    0.29
 -12   8   3    2.55    0.26
  12  -8  -3    2.98    0.26
  12  -8  -3    3.15    0.38
  12  -8  -3    3.53    0.31
 -12   7   3    0.42    0.22
 -12   7   3   -0.09    0.12
 -12   7   3    0.17    0.11
  12  -7  -3    0.30    0.11
  12  -7  -3    0.28    0.17
  12  -7  -3    0.35    0.15
 -12   6   3    1.38    0.17
 -12   6   3    1.11    0.18
 -12   6   3    1.41    0.15
  12  -6  -3    1.58    0.27
  12  -6  -3    1.70    0.17
  12  -6  -3    1.51    0.21
 -12   5   3    7.85    0.30
  12  -5  -3    7.74    0.35
  12  -5  -3    8.17    0.34
  12  -5  -3    7.48    0.31
 -12   4   3   11.68    0.42
  12  -3  -3   44.45    1.51
  12  -2  -3    2.22    0.16
  12  -1  -3   30.93    1.05
  12   0  -3    0.02    0.06
  12   1  -3   30.06    1.02
  12   6  -3    1.74    0.19
  12   6  -3    1.38    0.17
  12   6  -3    2.03    0.27
  12   7  -3    0.28    0.14
  12   7  -3    0.28    0.12
  12   7  -3    0.53    0.20
  12   8  -3    3.14    0.31
  12   8  -3    3.46    0.28
  12   8  -3    3.32    0.30
  12   9  -3   10.22    0.50
  12   9  -3   10.78    0.69
  12   9  -3   11.17    0.52
 -12 -10   3    0.79    0.28
  12  10  -3    2.95    0.28
 -12 -11   3   -0.14    0.34
  12  11  -3    0.03    0.31
  12  11  -3    0.09    0.29
 -13  11   3   -0.77    0.35
 -13  11   3   -0.09    0.20
  13 -11  -3    0.15    0.52
  13 -10  -3    4.97    0.46
  13 -10  -3    5.36    0.41
  13 -10  -3    5.08    0.65
 -13   9   3    5.93    0.41
 -13   9   3    6.37    0.33
  13  -9  -3    6.48    0.44
  13  -9  -3    5.99    0.38
  13  -9  -3    6.73    0.54
 -13   8   3   14.35    0.55
  13  -8  -3   13.49    0.59
  13  -8  -3   13.54    0.63
  13  -8  -3   14.20    0.55
 -13   7   3    0.17    0.13
 -13   7   3    0.25    0.11
  13  -7  -3    0.35    0.18
  13  -7  -3    0.24    0.12
  13  -7  -3    0.25    0.16
 -13   6   3    2.05    0.17
  13  -6  -3    1.90    0.25
  13  -6  -3    2.12    0.19
  13  -6  -3    1.93    0.23
 -13   5   3    9.74    0.37
  13  -5  -3    9.09    0.38
  13  -5  -3    9.53    0.39
  13  -5  -3    8.78    0.35
 -13   4   3    5.22    0.22
  13  -3  -3    1.07    0.13
  13  -2  -3   32.48    1.11
  13  -1  -3   13.07    0.48
  13   0  -3    0.04    0.07
  13   1  -3   12.58    0.45
  13   6  -3    1.86    0.20
  13   7  -3    0.30    0.12
  13   7  -3    0.14    0.15
  13   7  -3    0.14    0.21
  13   8  -3   13.50    0.57
  13   8  -3   13.62    0.66
  13   8  -3   13.39    0.54
  13   9  -3    6.84    0.42
  13   9  -3    6.34    0.63
  13   9  -3    6.50    0.40
  13  10  -3    5.72    0.46
  13  10  -3    6.44    0.48
  13  11  -3    0.23    0.35
  13  11  -3    0.17    0.31
  14 -11  -3   16.50    0.74
  14 -11  -3   13.98    0.80
  14 -10  -3    1.80    0.24
  14 -10  -3    1.56    0.42
  14 -10  -3    1.45    0.30
  14  -9  -3   26.70    1.03
  14  -9  -3   27.51    0.98
  14  -9  -3   25.53    1.07
 -14   8   3    3.18    0.24
  14  -8  -3    3.08    0.34
  14  -8  -3    2.88    0.28
  14  -8  -3    2.25    0.28
 -14   7   3    5.13    0.26
  14  -7  -3    6.12    0.31
  14  -7  -3    6.48    0.37
  14  -7  -3    6.09    0.41
 -14   6   3    3.86    0.22
  14  -6  -3    4.09    0.32
  14  -6  -3    3.92    0.29
  14  -6  -3    4.22    0.31
 -14   5   3    1.09    0.15
  14  -5  -3    0.85    0.14
  14  -4  -3    7.78    0.40
  14  -3  -3   14.61    0.55
  14  -2  -3    7.19    0.33
  14  -1  -3    0.06    0.10
  14   2  -3    7.00    0.29
  14   6  -3    4.23    0.35
  14   7  -3    5.22    0.42
  14   8  -3    2.64    0.33
  14   8  -3    2.98    0.28
  14   8  -3    2.80    0.33
  14   9  -3   27.43    1.15
  14   9  -3   27.19    1.00
  14  10  -3    1.58    0.27
  14  10  -3    1.53    0.28
  14  11  -3   16.14    0.80
 -15  10   3   -0.01    0.18
  15 -10  -3    0.28    0.38
  15 -10  -3   -0.28    0.29
  15 -10  -3   -0.07    0.43
 -15   9   3   10.70    0.46
  15  -9  -3   10.33    0.51
  15  -9  -3   11.40    0.68
  15  -9  -3   10.32    0.58
 -15   8   3   11.45    0.46
  15  -8  -3   11.72    0.54
  15  -8  -3   10.55    0.48
  15  -8  -3   10.83    0.60
 -15   7   3    0.24    0.12
  15  -7  -3    0.48    0.19
  15  -7  -3    0.54    0.21
  15  -7  -3    0.26    0.13
  15  -6  -3    0.49    0.16
 -15   5   3    4.33    0.22
  15  -5  -3    4.58    0.29
  15  -5  -3    4.06    0.37
  15  -4  -3    3.77    0.30
  15  -3  -3    2.12    0.26
  15  -2  -3    1.83    0.20
  15  -1  -3    0.14    0.11
  15   0  -3    0.05    0.10
  15   1  -3    0.13    0.10
  15   6  -3    0.36    0.20
  15   7  -3    0.22    0.25
  15   8  -3   11.47    0.67
  15   9  -3   10.70    0.81
  15  10  -3   -0.03    0.36
  15  10  -3    0.01    0.26
 -16  10   3    7.41    0.41
  16 -10  -3    8.27    0.50
  16 -10  -3    7.44    0.61
 -16   9   3    5.11    0.33
  16  -9  -3    5.00    0.50
  16  -9  -3    4.54    0.61
  16  -9  -3    4.93    0.38
 -16   8   3   10.06    0.43
  16  -8  -3    8.83    0.58
  16  -8  -3    9.49    0.43
  16  -8  -3    9.31    0.52
 -16   7   3    0.70    0.13
  16  -7  -3    0.76    0.21
  16  -7  -3    0.39    0.24
 -16   6   3    0.45    0.12
  16  -4  -3    2.21    0.29
  16  -3  -3   45.51    1.56
  16  -1  -3    0.73    0.13
  16   0  -3    0.01    0.11
  16   7  -3    0.42    0.28
  16   8  -3    8.94    1.00
  16   9  -3    5.03    0.55
 -17   9   3    2.76    0.30
  17  -9  -3    2.41    0.35
  17  -9  -3    2.48    0.35
  17  -9  -3    2.12    0.40
 -17   8   3   12.73    0.52
  17  -8  -3   11.40    0.66
  17  -8  -3   11.06    0.60
 -17   7   3    0.14    0.14
  17  -7  -3    0.13    0.22
  17  -6  -3    2.89    0.33
  17  -3  -3    5.35    0.38
  17  -2  -3    1.79    0.25
  17  -1  -3    0.06    0.13
  17   7  -3   -0.08    0.31
  17   8  -3   11.67    0.99
  17   9  -3    1.96    0.56
 -18   9   3   15.98    0.64
  18  -9  -3   15.89    0.80
  18  -8  -3    8.71    0.58
  18  -7  -3    4.87    0.44
  18  -6  -3    2.31    0.25
  18  -1  -3   -0.07    0.15
  18   0  -3   -0.03    0.15
  18   7  -3    5.64    0.59
  18   8  -3    8.34    0.81
  19  -8  -3    1.69    0.34
  19  -7  -3    2.04    0.30
  19  -6  -3    1.37    0.26
  20  -7  -3    1.43    0.32
 -22  -5  -4    0.72    0.33
 -21  -6  -4    0.04    0.30
 -20  -7  -4    0.30    0.29
 -20  -6  -4    1.83    0.27
 -20  -3  -4   13.12    0.58
 -19  -4  -4    0.40    0.19
 -19  -3  -4    1.95    0.29
  19  -8   4    0.03    0.32
 -18  -6  -4    3.83    0.35
 -18  -5  -4    0.05    0.17
 -18  -4  -4    0.53    0.17
 -18  -3  -4    0.04    0.16
 -18  -2  -4    1.47    0.18
  18  -7   4   -0.09    0.24
  18  -8   4    2.73    0.33
 -17  -6  -4    0.06    0.17
 -17  -5  -4   15.06    0.59
 -17  -3  -4    0.43    0.14
  17   2   4    0.43    0.16
 -17  -2  -4    0.70    0.14
  17   1   4    0.95    0.16
  17   0   4   67.33    2.28
  17  -1   4    0.80    0.15
  17  -7   4   42.31    1.50
  17  -8   4   10.91    0.60
  17  -9   4    0.07    0.32
  16   9   4    3.38    0.50
 -16  -7  -4    6.49    0.36
 -16  -6  -4    0.34    0.16
 -16  -5  -4    1.15    0.15
 -16  -4  -4    5.14    0.28
 -16  -3  -4   14.16    0.54
  16   2   4    0.91    0.15
 -16  -2  -4    0.79    0.13
  16   1   4    0.27    0.13
 -16  -1  -4    0.17    0.11
  16   0   4    3.65    0.24
  16  -1   4    0.18    0.12
  16  -2   4    0.75    0.14
  16  -3   4   14.51    0.57
  16  -7   4    7.07    0.43
  16  -8   4    0.96    0.26
  16  -9   4    4.49    0.51
  16  -9   4    3.98    0.42
  16 -10   4    0.79    0.36
  15   9   4    4.30    0.47
 -15  -9  -4    4.72    0.37
  15   8   4    0.93    0.30
 -15  -7  -4    0.33    0.15
 -15  -6  -4   26.80    0.95
 -15  -5  -4    0.20    0.12
 -15  -4  -4   20.29    0.73
 -15  -3  -4    9.15    0.37
  15   2   4   13.23    0.51
 -15  -2  -4   13.05    0.49
  15   1   4   44.00    1.50
 -15  -1  -4   46.14    1.57
  15   0   4   46.45    1.58
  15  -1   4   46.82    1.59
  15  -2   4   12.51    0.50
  15  -3   4   10.20    0.43
  15  -4   4   19.71    0.73
  15  -7   4    0.40    0.19
 -15   7  -4    0.56    0.12
  15  -8   4    0.99    0.19
  15  -8   4    1.01    0.24
  15  -9   4    4.98    0.41
  15  -9   4    3.74    0.47
  15  -9   4    4.19    0.53
 -15   9  -4    5.70    0.33
  15 -10   4    0.21    0.27
  15 -10   4    0.33    0.33
  15 -10   4    0.35    0.37
 -15  10  -4    0.48    0.19
  14  11   4    0.33    0.28
  14   9   4    0.28    0.37
  14   8   4   -0.01    0.26
 -14  -8  -4    0.04    0.15
  14   7   4   12.45    0.55
 -14  -7  -4   11.96    0.49
 -14  -6  -4    0.17    0.11
 -14  -5  -4   12.82    0.48
 -14  -4  -4   12.83    0.48
 -14  -3  -4    0.12    0.09
  14   2   4    4.71    0.25
 -14  -2  -4    4.95    0.23
  14   1   4   36.39    1.24
 -14  -1  -4   38.93    1.33
  14   0   4    0.75    0.11
  14  -1   4   36.54    1.25
  14  -2   4    5.28    0.26
  14  -3   4    0.05    0.11
  14  -4   4   11.66    0.47
  14  -5   4   12.76    0.52
  14  -6   4   -0.13    0.13
 -14   6  -4   -0.08    0.09
  14  -7   4   11.88    0.52
  14  -7   4   13.25    0.53
  14  -8   4    0.15    0.21
  14  -8   4    0.10    0.17
  14  -8   4    0.13    0.20
  14  -9   4    0.39    0.22
  14  -9   4    0.31    0.27
  14  -9   4    0.32    0.25
 -14   9  -4    0.41    0.15
  14 -10   4    0.48    0.31
  14 -10   4    0.36    0.34
  14 -10   4    0.36    0.25
  14 -11   4    0.18    0.36
  14 -11   4   -0.10    0.30
 -14  11  -4    0.08    0.21
  13  11   4   10.88    0.57
  13  11   4    8.19    0.73
 -13 -11  -4    8.89    0.51
  13  10   4   28.83    1.05
  13  10   4   27.75    1.10
  13   9   4    1.22    0.20
  13   9   4    0.94    0.23
  13   9   4    1.01    0.35
 -13  -9  -4    1.03    0.19
  13   8   4   27.46    1.04
 -13  -8  -4   24.39    0.88
  13   7   4    1.84    0.21
 -13  -7  -4    1.85    0.21
 -13  -6  -4   35.75    1.23
 -13  -5  -4    1.17    0.16
 -13  -4  -4    0.13    0.09
 -13  -3  -4    1.03    0.13
  13   2   4   24.14    0.84
 -13  -2  -4   24.05    0.83
  13   1   4    1.58    0.15
 -13  -1  -4    1.19    0.13
  13   0   4    1.79    0.14
 -13   0  -4    1.57    0.14
  13  -1   4    1.29    0.15
  13  -3   4    1.30    0.18
  13  -4   4    0.29    0.12
  13  -5   4    1.21    0.16
  13  -6   4   37.98    1.30
  13  -6   4   37.15    1.31
 -13   6  -4   39.14    1.32
  13  -7   4    1.27    0.18
  13  -7   4    1.65    0.17
  13  -7   4    1.50    0.19
 -13   7  -4    1.74    0.18
  13  -8   4   25.78    0.99
  13  -8   4   26.39    0.96
  13  -8   4   26.82    0.97
 -13   8  -4   27.06    0.94
  13  -9   4    0.65    0.23
  13  -9   4    0.83    0.26
  13  -9   4    1.01    0.21
  13 -10   4   27.57    1.14
  13 -10   4   28.61    1.09
  13 -10   4   29.83    1.13
  13 -11   4    9.79    0.62
  12  11   4    0.50    0.26
  12  11   4    0.59    0.36
  12  10   4   -0.07    0.27
  12  10   4   -0.07    0.21
 -12 -10  -4   -0.13    0.17
  12   9   4   -0.17    0.21
  12   9   4   -0.05    0.16
  12   9   4    0.25    0.32
 -12  -9  -4    0.08    0.15
  12   8   4    1.14    0.19
  12   8   4    1.26    0.17
  12   8   4    1.23    0.24
 -12  -8  -4    0.88    0.14
  12   7   4    5.52    0.35
 -12  -7  -4    5.08    0.27
  12   6   4    2.47    0.23
 -12  -6  -4    2.18    0.18
 -12  -5  -4    0.05    0.08
 -12  -4  -4   17.63    0.62
 -12  -3  -4    2.63    0.16
  12   2   4    3.39    0.19
 -12  -2  -4    3.78    0.18
  12   1   4   12.12    0.44
 -12  -1  -4   12.00    0.44
  12   0   4   12.84    0.46
 -12   0  -4   12.57    0.46
  12  -1   4   12.79    0.46
  12  -2   4    3.53    0.19
  12  -3   4    2.75    0.18
  12  -4   4   17.24    0.62
  12  -5   4    0.11    0.13
 -12   5  -4    0.01    0.07
  12  -6   4    2.28    0.21
  12  -6   4    2.17    0.21
  12  -6   4    2.18    0.26
  12  -6   4    1.81    0.21
 -12   6  -4    2.30    0.16
  12  -7   4    5.66    0.43
  12  -7   4    5.06    0.32
  12  -7   4    5.07    0.31
 -12   7  -4    5.21    0.24
  12  -8   4    1.57    0.19
  12  -8   4    2.25    0.31
  12  -8   4    1.49    0.21
 -12   8  -4    1.16    0.13
  12  -9   4    0.00    0.19
  12  -9   4   -0.10    0.20
  12  -9   4    0.02    0.23
 -12   9  -4    0.01    0.14
 -12   9  -4    0.07    0.23
  12 -10   4   -0.03    0.23
  12 -10   4    0.10    0.25
  12 -10   4   -0.05    0.30
 -12  10  -4    0.07    0.29
 -12  10  -4   -0.07    0.16
  12 -11   4    0.17    0.28
  12 -11   4    0.33    0.41
  12 -11   4    0.09    0.31
 -12  11  -4   -0.11    0.37
 -12  11  -4    0.66    0.21
  11  12   4    0.75    0.31
  11  11   4    2.93    0.39
  11  11   4    3.92    0.43
 -11 -11  -4   -0.04    0.27
  11  10   4   -0.10    0.20
  11  10   4    0.17    0.26
 -11 -10  -4   -0.04    0.21
  11   9   4    9.08    0.50
  11   9   4    9.24    0.59
  11   9   4    9.48    0.45
 -11  -9  -4    9.06    0.41
  11   8   4    3.90    0.37
  11   8   4    3.37    0.27
  11   8   4    4.13    0.33
 -11  -8  -4    3.93    0.25
  11   7   4    5.03    0.30
  11   7   4    4.94    0.33
  11   7   4    5.27    0.27
  11   6   4   29.93    1.04
 -11  -6  -4   27.45    0.95
 -11  -5  -4   12.01    0.44
 -11  -4  -4    0.86    0.11
 -11  -3  -4    0.03    0.06
  11   2   4   37.09    1.26
 -11  -2  -4   38.32    1.30
  11   1   4    6.01    0.24
 -11  -1  -4    5.69    0.23
  11   0   4   40.54    1.37
 -11   0  -4   39.35    1.33
  11  -1   4    6.02    0.24
  11  -2   4   38.75    1.31
  11  -3   4    0.12    0.08
  11  -4   4    0.86    0.11
 -11   4  -4    0.98    0.10
  11  -5   4   12.39    0.48
  11  -5   4   12.24    0.46
 -11   5  -4   12.56    0.45
  11  -6   4   29.27    1.03
  11  -6   4   29.05    1.03
  11  -6   4   30.37    1.03
 -11   6  -4   28.46    0.97
  11  -7   4    4.85    0.31
  11  -7   4    5.12    0.30
  11  -7   4    5.51    0.31
 -11   7  -4    5.05    0.24
 -11   7  -4    4.74    0.32
  11  -8   4    3.92    0.30
  11  -8   4    3.65    0.33
 -11   8  -4    4.42    0.33
 -11   8  -4    4.03    0.24
  11  -9   4   10.13    0.50
  11  -9   4    9.27    0.48
  11  -9   4    9.58    0.52
 -11   9  -4   10.27    0.51
 -11   9  -4    9.64    0.41
  11 -10   4   -0.08    0.24
  11 -10   4    0.15    0.22
  11 -10   4    0.13    0.29
 -11  10  -4   -0.24    0.28
 -11  10  -4   -0.11    0.16
  11 -11   4    3.19    0.43
  11 -11   4    3.04    0.35
  11 -11   4    3.32    0.46
  11 -12   4    0.52    0.39
  11 -12   4    0.29    0.34
 -11  12  -4    0.10    0.45
 -11  12  -4    0.64    0.25
  10  12   4    0.67    0.35
 -10 -12  -4   -0.10    0.34
  10  11   4    0.74    0.25
  10  11   4    0.39    0.33
 -10 -11  -4    0.00    0.26
  10  10   4    0.36    0.26
  10  10   4    0.26    0.19
 -10 -10  -4    0.16    0.18
 -10 -10  -4    0.16    0.21
  10   9   4    1.23    0.29
  10   9   4    1.09    0.22
  10   9   4    1.09    0.18
 -10  -9  -4    0.84    0.17
 -10  -9  -4    1.31    0.18
  10   8   4    0.14    0.21
  10   8   4   -0.01    0.16
  10   8   4    0.08    0.14
 -10  -8  -4    0.06    0.12
  10   7   4    0.13    0.18
  10   7   4    0.01    0.11
  10   7   4   -0.08    0.13
 -10  -7  -4   -0.10    0.10
  10   6   4    4.09    0.25
 -10  -6  -4    3.98    0.20
 -10  -5  -4    6.39    0.26
 -10  -4  -4    6.08    0.25
 -10  -3  -4    0.19    0.06
  10   2   4    1.25    0.11
 -10  -2  -4    1.21    0.10
  10   1   4    8.37    0.31
 -10  -1  -4    8.62    0.32
  10   0   4   -0.03    0.05
 -10   0  -4    0.04    0.05
  10  -1   4    9.02    0.33
  10  -1   4    8.72    0.32
  10  -2   4    1.46    0.12
  10  -2   4    1.30    0.13
  10  -3   4    0.28    0.07
  10  -4   4    6.12    0.27
 -10   4  -4    6.33    0.24
  10  -5   4    6.64    0.29
  10  -5   4    6.89    0.30
  10  -5   4    6.73    0.28
  10  -5   4    6.68    0.29
 -10   5  -4    6.30    0.24
  10  -6   4    4.24    0.28
  10  -6   4    4.18    0.24
  10  -6   4    4.46    0.25
 -10   6  -4    4.10    0.20
 -10   6  -4    4.26    0.25
  10  -7   4    0.05    0.13
  10  -7   4    0.02    0.12
  10  -7   4    0.12    0.13
 -10   7  -4   -0.02    0.09
 -10   7  -4    0.12    0.14
 -10   7  -4    0.06    0.14
  10  -8   4   -0.09    0.16
  10  -8   4   -0.07    0.14
  10  -8   4    0.03    0.17
 -10   8  -4   -0.01    0.17
 -10   8  -4   -0.01    0.12
  10  -9   4    0.96    0.23
  10  -9   4    1.29    0.21
  10  -9   4    1.13    0.20
 -10   9  -4    1.33    0.16
 -10   9  -4    0.87    0.23
  10 -10   4    0.39    0.23
  10 -10   4    0.06    0.28
  10 -10   4    0.48    0.22
 -10  10  -4    0.43    0.27
  10 -11   4    0.21    0.37
  10 -11   4    0.11    0.28
  10 -11   4    0.44    0.26
 -10  11  -4    0.61    0.34
 -10  11  -4    0.50    0.20
  10 -12   4    1.47    0.41
  10 -12   4    0.50    0.32
 -10  12  -4    0.12    0.43
 -10  12  -4    0.61    0.24
   9  12   4   15.71    0.73
   9  12   4   13.54    0.90
  -9 -12  -4    0.13    0.33
   9  11   4    1.83    0.26
   9  11   4    1.79    0.35
  -9 -11  -4    1.53    0.28
   9  10   4    5.64    0.46
   9  10   4    4.18    0.37
  -9 -10  -4    4.79    0.39
   9   9   4    0.45    0.27
   9   9   4    0.48    0.16
   9   9   4    0.80    0.21
  -9  -9  -4    0.53    0.17
   9   8   4    4.12    0.28
   9   8   4    5.27    0.34
   9   8   4    5.97    0.38
  -9  -8  -4    5.22    0.30
  -9  -8  -4    4.79    0.34
   9   7   4    0.08    0.10
   9   7   4    0.02    0.17
   9   7   4    0.00    0.12
  -9  -7  -4    0.14    0.17
  -9  -7  -4    0.05    0.10
   9   6   4    7.60    0.34
   9   6   4    7.84    0.32
   9   6   4    7.74    0.34
  -9  -6  -4    7.61    0.31
   9   5   4    0.51    0.09
  -9  -5  -4    0.45    0.08
  -9  -4  -4   26.04    0.89
  -9  -3  -4    1.38    0.10
  -9  -2  -4    5.19    0.20
   9   1   4   38.08    1.28
  -9  -1  -4   37.37    1.26
   9   0   4  143.42    4.76
  -9   0  -4  139.67    4.64
   9  -1   4   38.27    1.28
   9  -1   4   38.19    1.30
   9  -2   4    5.25    0.22
   9  -2   4    5.49    0.22
   9  -3   4    1.44    0.12
   9  -4   4   29.23    0.99
   9  -4   4   28.13    0.98
   9  -4   4   28.80    0.98
  -9   4  -4   28.56    0.96
   9  -5   4    0.59    0.09
   9  -5   4    0.53    0.09
   9  -5   4    0.69    0.09
  -9   5  -4    0.47    0.09
  -9   5  -4    0.51    0.07
  -9   5  -4    0.48    0.12
   9  -6   4    7.70    0.34
   9  -6   4    7.91    0.34
   9  -6   4    8.43    0.34
  -9   6  -4    7.92    0.35
  -9   6  -4    8.37    0.35
  -9   6  -4    8.10    0.32
   9  -7   4    0.01    0.13
   9  -7   4    0.02    0.12
   9  -7   4    0.27    0.12
  -9   7  -4    0.02    0.13
  -9   7  -4   -0.06    0.09
  -9   7  -4    0.04    0.15
   9  -8   4    4.57    0.31
   9  -8   4    5.29    0.34
   9  -8   4    4.49    0.30
  -9   8  -4    5.48    0.33
  -9   8  -4    4.99    0.26
  -9   8  -4    4.66    0.35
   9  -9   4    0.62    0.21
   9  -9   4    0.58    0.18
   9  -9   4    0.69    0.19
  -9   9  -4    0.56    0.21
  -9   9  -4    0.60    0.14
   9 -10   4    4.45    0.40
   9 -10   4    5.30    0.49
   9 -10   4    4.29    0.40
  -9  10  -4    4.22    0.44
  -9  10  -4    4.61    0.31
   9 -11   4    1.16    0.36
   9 -11   4    1.47    0.28
   9 -11   4    1.84    0.30
  -9  11  -4    1.64    0.34
  -9  11  -4    1.17    0.21
   9 -12   4   11.95    1.50
   9 -12   4   13.81    0.76
   9 -12   4   15.44    0.76
  -9  12  -4   13.58    0.82
  -9  12  -4   14.24    0.63
   8  12   4    0.72    0.44
   8  12   4    1.25    0.30
  -8 -12  -4    0.14    0.31
   8  11   4    0.86    0.32
   8  11   4    0.71    0.23
  -8 -11  -4    0.51    0.25
   8  10   4    4.51    0.44
   8  10   4    4.18    0.35
  -8 -10  -4    4.46    0.37
   8   9   4    2.69    0.34
   8   9   4    2.69    0.30
   8   9   4    2.26    0.27
  -8  -9  -4    2.50    0.28
   8   8   4   18.18    0.70
   8   8   4   17.68    0.72
   8   8   4   18.23    0.67
  -8  -8  -4   17.59    0.67
  -8  -8  -4   18.39    0.69
   8   7   4    0.31    0.11
   8   7   4    0.47    0.15
   8   7   4    0.42    0.13
  -8  -7  -4    0.50    0.14
  -8  -7  -4    0.30    0.11
   8   6   4    0.05    0.08
   8   6   4   -0.10    0.10
  -8  -6  -4   -0.07    0.10
   8   5   4    5.02    0.23
   8   5   4    5.34    0.24
  -8  -5  -4    4.66    0.22
  -8  -5  -4    4.67    0.21
  -8  -5  -4    5.40    0.25
  -8  -4  -4    0.47    0.06
  -8  -3  -4    1.13    0.09
   8   1   4    0.66    0.07
  -8  -1  -4    0.69    0.07
   8   0   4    4.06    0.16
  -8   0  -4    4.06    0.16
   8  -1   4    0.77    0.07
   8  -1   4    0.80    0.08
   8  -2   4   23.08    0.79
   8  -2   4   23.36    0.79
   8  -4   4    0.33    0.07
   8  -4   4    0.26    0.07
  -8   4  -4    0.39    0.07
  -8   4  -4    0.46    0.05
   8  -5   4    4.81    0.22
   8  -5   4    4.75    0.23
   8  -5   4    4.97    0.23
  -8   5  -4    4.95    0.21
  -8   5  -4    5.17    0.23
   8  -6   4    0.14    0.09
   8  -6   4   -0.02    0.09
   8  -6   4    0.13    0.10
  -8   6  -4   -0.06    0.10
  -8   6  -4   -0.02    0.08
  -8   6  -4    0.03    0.10
   8  -7   4    0.18    0.12
   8  -7   4    0.37    0.13
   8  -7   4    0.23    0.11
  -8   7  -4    0.45    0.10
  -8   7  -4    0.21    0.13
  -8   7  -4    0.16    0.13
   8  -8   4   17.31    0.69
   8  -8   4   18.63    0.70
   8  -8   4   18.23    0.69
  -8   8  -4   18.30    0.70
  -8   8  -4   18.11    0.69
  -8   8  -4   17.75    0.65
   8  -9   4    2.42    0.34
   8  -9   4    2.91    0.31
  -8   9  -4    2.81    0.34
  -8   9  -4    2.96    0.25
   8 -10   4    3.62    0.44
   8 -10   4    5.05    0.39
   8 -10   4    3.81    0.38
  -8  10  -4    4.55    0.32
  -8  10  -4    4.07    0.42
   8 -11   4    1.02    0.34
   8 -11   4    1.09    0.27
   8 -11   4    0.82    0.26
  -8  11  -4    0.87    0.21
  -8  11  -4    0.76    0.32
   8 -12   4    1.12    0.31
   8 -12   4    1.06    0.47
   8 -12   4    0.81    0.33
  -8  12  -4    1.34    0.26
  -8  12  -4    1.05    0.41
   7  13   4   -0.25    0.35
  -7 -13  -4    0.10    0.38
   7  12   4    0.22    0.41
   7  12   4    0.55    0.28
  -7 -12  -4    0.40    0.30
   7  11   4   11.04    0.55
   7  11   4   10.18    0.65
  -7 -11  -4   10.61    0.56
   7  10   4    0.07    0.23
   7  10   4    0.23    0.18
  -7 -10  -4    0.23    0.19
   7   9   4    1.60    0.27
   7   9   4    1.08    0.17
   7   9   4    1.32    0.20
  -7  -9  -4    0.91    0.26
  -7  -9  -4    1.32    0.17
   7   8   4    0.07    0.15
   7   8   4    0.14    0.12
   7   8   4    0.14    0.19
  -7  -8  -4    0.03    0.17
  -7  -8  -4    0.03    0.12
   7   7   4   86.48    2.81
   7   7   4   82.32    2.80
   7   7   4   80.32    2.79
  -7  -7  -4   78.45    2.65
  -7  -7  -4   78.95    2.65
   7   6   4   64.53    2.17
   7   6   4   63.69    2.17
   7   6   4   64.74    2.17
  -7  -6  -4   62.75    2.07
  -7  -6  -4   60.51    2.08
   7   5   4    2.20    0.15
   7   5   4    2.16    0.14
   7   5   4    2.49    0.16
  -7  -5  -4    2.06    0.16
   7   4   4   10.68    0.39
   7   4   4   11.10    0.39
   7   4   4   11.31    0.40
  -7  -4  -4   10.12    0.37
  -7  -3  -4   21.32    0.73
   7   1   4    0.29    0.04
   7   0   4   18.81    0.64
  -7   0  -4   18.47    0.63
   7  -1   4    0.35    0.05
  -7   1  -4    0.29    0.05
   7  -2   4    5.18    0.20
   7  -3   4   23.98    0.84
   7  -3   4   24.19    0.84
   7  -3   4   25.78    0.84
   7  -4   4   10.90    0.40
   7  -4   4   10.99    0.40
   7  -4   4   11.15    0.40
  -7   4  -4   10.63    0.38
   7  -5   4    2.19    0.16
   7  -5   4    2.48    0.16
   7  -5   4    2.16    0.15
  -7   5  -4    2.20    0.13
  -7   5  -4    2.22    0.16
  -7   5  -4    2.27    0.16
   7  -6   4   62.18    2.11
   7  -6   4   61.71    2.11
   7  -6   4   63.22    2.11
  -7   6  -4   63.60    2.13
  -7   6  -4   63.22    2.14
   7  -7   4   79.63    2.71
   7  -7   4   79.74    2.71
   7  -7   4   81.02    2.70
  -7   7  -4   80.10    2.68
  -7   7  -4   78.50    2.67
   7  -8   4    0.13    0.13
   7  -8   4    0.21    0.14
   7  -8   4    0.11    0.15
  -7   8  -4    0.09    0.15
   7  -9   4    1.17    0.21
   7  -9   4    1.12    0.18
   7  -9   4    1.08    0.18
  -7   9  -4    1.22    0.22
  -7   9  -4    1.36    0.21
   7 -10   4    0.29    0.20
   7 -10   4    0.27    0.25
   7 -10   4    0.17    0.20
  -7  10  -4    0.10    0.24
   7 -11   4    9.66    0.66
   7 -11   4    9.71    0.55
   7 -11   4    9.97    0.56
  -7  11  -4    9.69    0.60
   7 -12   4    0.57    0.32
   7 -12   4    0.18    0.30
   7 -12   4    0.58    0.44
  -7  12  -4    0.01    0.37
   7 -13   4    0.24    0.38
   7 -13   4    0.06    0.37
  -7  13  -4    0.10    0.47
   6  13   4    6.92    0.61
  -6 -13  -4    2.40    0.41
   6  12   4   -0.07    0.26
   6  12   4   -0.06    0.40
  -6 -12  -4    0.07    0.29
   6  11   4    0.24    0.23
   6  11   4    0.75    0.31
  -6 -11  -4    0.60    0.24
   6  10   4    0.59    0.24
   6  10   4    0.83    0.19
  -6 -10  -4    0.37    0.19
   6   9   4    0.49    0.19
   6   9   4    0.85    0.16
   6   9   4    1.00    0.26
  -6  -9  -4    1.11    0.22
  -6  -9  -4    1.18    0.17
   6   8   4    1.09    0.14
   6   8   4    0.66    0.19
   6   8   4    1.09    0.17
  -6  -8  -4    1.03    0.14
  -6  -8  -4    1.06    0.18
   6   7   4    3.40    0.26
   6   7   4    3.73    0.22
   6   7   4    3.52    0.25
  -6  -7  -4    3.63    0.22
   6   6   4    0.58    0.11
   6   6   4    0.41    0.10
   6   6   4    0.54    0.09
  -6  -6  -4    0.64    0.11
  -6  -6  -4    0.50    0.09
   6   5   4    2.74    0.15
   6   5   4    2.67    0.16
  -6  -5  -4    2.75    0.15
  -6  -5  -4    2.69    0.17
   6   4   4    0.65    0.09
   6   4   4    0.44    0.06
   6   4   4    0.26    0.06
  -6  -4  -4    0.42    0.07
  -6  -3  -4   54.71    1.83
  -6  -2  -4    1.16    0.07
   6   1   4    2.96    0.12
  -6  -1  -4    3.32    0.13
   6   0   4   50.65    1.69
  -6   0  -4   50.88    1.70
   6  -1   4    3.42    0.14
   6  -2   4    1.24    0.08
   6  -3   4   59.29    1.93
   6  -3   4   56.42    1.94
   6  -3   4   58.47    1.94
  -6   3  -4   57.28    1.91
   6  -4   4    0.59    0.06
   6  -4   4    0.43    0.07
   6  -4   4    0.55    0.07
  -6   4  -4    0.47    0.07
  -6   4  -4    0.41    0.06
   6  -5   4    2.73    0.16
   6  -5   4    2.43    0.16
  -6   5  -4    2.74    0.17
  -6   5  -4    2.95    0.15
  -6   5  -4    2.96    0.17
   6  -6   4    0.51    0.10
   6  -6   4    0.36    0.10
   6  -6   4    0.39    0.10
  -6   6  -4    0.42    0.10
  -6   6  -4    0.45    0.10
   6  -7   4    3.53    0.24
   6  -7   4    3.96    0.24
   6  -7   4    3.66    0.24
  -6   7  -4    3.75    0.24
  -6   7  -4    3.10    0.24
   6  -8   4    0.97    0.14
   6  -8   4    1.13    0.17
   6  -8   4    0.73    0.15
  -6   8  -4    0.82    0.11
  -6   8  -4    0.87    0.17
  -6   8  -4    0.66    0.16
   6  -9   4    1.10    0.20
   6  -9   4    0.71    0.18
   6  -9   4    0.86    0.17
  -6   9  -4    0.74    0.20
  -6   9  -4    0.88    0.19
   6 -10   4    0.35    0.20
   6 -10   4    0.16    0.24
   6 -10   4    0.31    0.19
  -6  10  -4    0.51    0.23
   6 -11   4    0.65    0.25
   6 -11   4    0.55    0.32
   6 -11   4    0.39    0.24
  -6  11  -4    0.53    0.28
   6 -12   4    0.24    0.29
   6 -12   4   -0.17    0.29
  -6  12  -4   -0.39    0.34
   6 -13   4    6.63    0.67
   6 -13   4    7.22    0.66
  -6  13  -4    7.32    0.79
   5  13   4    6.72    0.60
   5  13   4    7.15    0.70
  -5 -13  -4    6.49    0.65
   5  12   4    7.44    0.52
   5  12   4    5.84    0.62
  -5 -12  -4    7.45    0.54
   5  11   4    0.31    0.30
   5  11   4    0.21    0.22
  -5 -11  -4    0.17    0.22
   5  10   4   15.86    0.70
   5  10   4   15.20    0.65
  -5 -10  -4   15.34    0.63
   5   9   4   -0.17    0.17
   5   9   4   -0.04    0.14
  -5  -9  -4    0.16    0.19
  -5  -9  -4   -0.08    0.14
   5   8   4   15.43    0.63
   5   8   4   15.88    0.61
   5   8   4   14.87    0.58
  -5  -8  -4   14.92    0.58
  -5  -8  -4   15.59    0.61
   5   7   4    2.81    0.24
   5   7   4    3.01    0.23
   5   7   4    2.67    0.20
  -5  -7  -4    3.18    0.24
  -5  -7  -4    3.00    0.20
   5   6   4   62.66    2.15
   5   6   4   62.96    2.15
   5   6   4   65.67    2.15
  -5  -6  -4   62.97    2.15
  -5  -6  -4   64.83    2.16
   5   5   4   17.89    0.62
   5   5   4   18.16    0.63
   5   5   4   17.26    0.63
  -5  -5  -4   17.33    0.62
  -5  -5  -4   17.72    0.61
   5   4   4  177.13    5.56
   5   4   4  157.52    5.57
  -5  -4  -4  157.75    5.50
  -5  -4  -4  173.83    5.51
   5   3   4    3.05    0.14
  -5  -2  -4    0.01    0.03
   5   1   4  107.78    3.58
   5   0   4   13.57    0.46
   5  -1   4  118.16    3.92
  -5   1  -4  123.76    4.11
   5  -2   4    0.08    0.04
   5  -2   4    0.02    0.03
   5  -2   4    0.08    0.03
  -5   2  -4    0.05    0.04
   5  -3   4    2.82    0.13
   5  -3   4    2.72    0.13
   5  -3   4    2.66    0.12
  -5   3  -4    2.47    0.12
   5  -4   4  175.04    5.73
   5  -4   4  161.51    5.75
   5  -4   4  180.78    5.73
  -5   4  -4  176.72    5.84
  -5   4  -4  174.53    5.83
   5  -5   4   17.38    0.62
   5  -5   4   17.49    0.62
   5  -5   4   17.73    0.62
  -5   5  -4   18.53    0.66
  -5   5  -4   18.57    0.65
   5  -6   4   63.20    2.12
   5  -6   4   61.30    2.12
   5  -6   4   63.92    2.12
  -5   6  -4   61.71    2.12
  -5   6  -4   64.48    2.13
  -5   6  -4   62.91    2.11
   5  -7   4    2.77    0.22
   5  -7   4    3.12    0.22
   5  -7   4    2.67    0.21
  -5   7  -4    2.99    0.23
  -5   7  -4    2.92    0.17
  -5   7  -4    2.55    0.22
   5  -8   4   14.64    0.58
   5  -8   4   15.42    0.59
   5  -8   4   14.42    0.58
  -5   8  -4   14.25    0.55
  -5   8  -4   15.46    0.59
   5  -9   4    0.12    0.18
   5  -9   4   -0.04    0.16
   5  -9   4    0.04    0.15
  -5   9  -4   -0.25    0.16
  -5   9  -4   -0.02    0.18
  -5   9  -4    0.01    0.15
   5 -10   4   13.75    0.65
   5 -10   4   15.34    0.63
   5 -10   4   14.02    0.67
  -5  10  -4   16.61    0.74
  -5  10  -4   15.09    0.67
   5 -11   4    0.43    0.24
   5 -11   4    0.09    0.42
   5 -11   4    0.01    0.23
  -5  11  -4    0.33    0.27
   5 -12   4    7.20    0.56
   5 -12   4    6.76    0.73
   5 -12   4    6.70    0.57
  -5  12  -4    7.54    0.62
   5 -13   4    6.15    0.64
   5 -13   4    7.65    0.67
  -5  13  -4    6.02    0.74
   4  13   4    3.43    0.38
   4  13   4    3.15    0.59
  -4 -13  -4    3.37    0.40
   4  12   4    0.42    0.27
   4  12   4    0.43    0.40
  -4 -12  -4    0.04    0.27
   4  11   4    4.61    0.53
   4  11   4    5.19    0.40
  -4 -11  -4    4.61    0.41
   4  10   4   15.83    0.71
   4  10   4   16.88    0.66
  -4 -10  -4   17.71    0.90
  -4 -10  -4   15.51    0.67
   4   9   4    1.87    0.24
   4   9   4    2.21    0.33
   4   9   4    1.94    0.21
  -4  -9  -4    2.10    0.25
  -4  -9  -4    1.55    0.22
  -4  -9  -4    1.95    0.19
   4   8   4    0.05    0.14
   4   8   4    0.08    0.11
   4   8   4    0.03    0.17
  -4  -8  -4    0.00    0.11
  -4  -8  -4   -0.07    0.09
  -4  -8  -4   -0.02    0.15
   4   7   4    1.62    0.22
   4   7   4    2.31    0.18
   4   7   4    2.40    0.22
  -4  -7  -4    1.98    0.14
  -4  -7  -4    2.16    0.18
  -4  -7  -4    1.85    0.22
   4   6   4    0.77    0.11
   4   6   4    1.02    0.12
   4   6   4    1.06    0.13
  -4  -6  -4    0.65    0.11
  -4  -6  -4    0.97    0.13
  -4  -6  -4    0.77    0.09
   4   5   4   21.86    0.77
   4   5   4   22.73    0.78
   4   5   4   22.40    0.78
  -4  -5  -4   21.59    0.78
  -4  -5  -4   23.62    0.81
   4   4   4   -0.05    0.05
   4   4   4    0.11    0.06
   4   4   4    0.03    0.05
  -4  -4  -4    0.02    0.06
  -4  -4  -4   -0.02    0.05
   4   3   4   20.02    0.69
   4   3   4   21.05    0.70
   4   3   4   20.10    0.69
  -4  -3  -4   18.93    0.65
   4   2   4    3.67    0.14
  -4  -2  -4    3.77    0.15
   4   0   4    2.51    0.10
  -4   0  -4    2.59    0.10
   4  -1   4   15.95    0.54
  -4   1  -4   16.70    0.57
   4  -2   4    3.76    0.15
   4  -2   4    3.87    0.15
   4  -3   4   19.97    0.69
   4  -3   4   20.05    0.69
   4  -3   4   20.21    0.68
  -4   3  -4   19.52    0.67
  -4   3  -4   19.83    0.68
   4  -4   4    0.04    0.05
   4  -4   4   -0.02    0.05
   4  -4   4    0.01    0.05
  -4   4  -4    0.00    0.05
  -4   4  -4    0.12    0.06
   4  -5   4   21.60    0.77
   4  -5   4   22.03    0.78
   4  -5   4   23.12    0.77
  -4   5  -4   22.38    0.76
  -4   5  -4   23.18    0.78
  -4   5  -4   21.69    0.78
   4  -6   4    0.79    0.10
   4  -6   4    0.82    0.10
   4  -6   4    0.87    0.10
  -4   6  -4    0.89    0.12
  -4   6  -4    0.69    0.10
  -4   6  -4    0.56    0.10
   4  -7   4    2.23    0.21
   4  -7   4    1.84    0.20
   4  -7   4    2.31    0.19
  -4   7  -4    1.97    0.20
  -4   7  -4    2.11    0.21
  -4   7  -4    2.13    0.17
   4  -8   4    0.02    0.12
   4  -8   4    0.10    0.12
   4  -8   4    0.01    0.14
  -4   8  -4    0.10    0.14
  -4   8  -4   -0.04    0.14
  -4   8  -4    0.08    0.12
   4  -9   4    2.20    0.27
   4  -9   4    1.72    0.21
   4  -9   4    2.19    0.26
  -4   9  -4    2.14    0.25
  -4   9  -4    1.73    0.21
   4 -10   4   15.23    0.67
   4 -10   4   16.62    0.70
   4 -10   4   16.42    0.67
  -4  10  -4   16.85    0.69
  -4  10  -4   15.38    0.70
   4 -11   4    4.75    0.67
   4 -11   4    4.64    0.42
   4 -11   4    5.15    0.53
  -4  11  -4    4.48    0.46
   4 -12   4    0.33    0.29
   4 -12   4    0.38    0.42
   4 -12   4    0.17    0.29
  -4  12  -4    0.64    0.33
   4 -13   4    2.85    0.40
   4 -13   4    2.95    0.40
  -4  13  -4    3.16    0.46
   3  13   4   28.57    1.15
  -3 -13  -4   26.01    1.09
   3  12   4   -0.13    0.26
   3  12   4    0.03    0.40
  -3 -12  -4   -0.17    0.27
  -3 -12  -4    0.25    0.22
   3  11   4    0.90    0.30
   3  11   4    0.89    0.23
  -3 -11  -4    1.04    0.23
  -3 -11  -4    1.13    0.19
   3  10   4   12.40    0.54
   3  10   4   12.55    0.61
  -3 -10  -4   12.28    0.53
  -3 -10  -4   11.26    0.60
   3   9   4    0.44    0.14
   3   9   4    0.24    0.30
   3   9   4    0.14    0.23
  -3  -9  -4    0.28    0.12
  -3  -9  -4    0.33    0.14
  -3  -9  -4    0.24    0.19
   3   8   4    1.06    0.16
   3   8   4    0.73    0.13
  -3  -8  -4    0.99    0.17
  -3  -8  -4    1.53    0.20
  -3  -8  -4    1.43    0.16
   3   7   4    1.23    0.14
   3   7   4    1.64    0.17
   3   7   4    1.45    0.16
  -3  -7  -4    1.32    0.16
  -3  -7  -4    1.51    0.14
  -3  -7  -4    1.38    0.15
   3   6   4    6.07    0.28
   3   6   4    5.76    0.26
   3   6   4    6.49    0.31
  -3  -6  -4    5.68    0.25
  -3  -6  -4    5.54    0.23
  -3  -6  -4    5.46    0.26
   3   5   4   20.45    0.69
   3   5   4   20.03    0.69
   3   5   4   17.94    0.68
  -3  -5  -4   19.60    0.68
  -3  -5  -4   19.22    0.67
  -3  -5  -4   19.46    0.68
   3   4   4   28.47    0.95
   3   4   4   27.19    0.94
   3   4   4   27.43    0.94
  -3  -4  -4   25.86    0.88
  -3  -4  -4   26.06    0.88
  -3  -4  -4   25.64    0.87
   3   3   4   98.45    3.25
   3   3   4   96.03    3.25
   3   3   4   98.38    3.25
  -3  -3  -4   95.36    3.17
   3   2   4   30.50    1.00
   3   2   4   29.11    1.00
   3   1   4   28.97    0.96
  -3  -1  -4   26.78    0.93
  -3  -1  -4   28.99    0.93
   3   0   4  114.83    3.80
  -3   0  -4  117.03    3.88
   3  -1   4   29.70    0.99
   3  -1   4   29.67    0.99
   3  -1   4   29.69    0.99
  -3   1  -4   29.72    1.01
  -3   1  -4   31.31    1.02
   3  -2   4   28.44    0.98
   3  -2   4   28.88    0.97
   3  -2   4   29.93    0.98
  -3   2  -4   28.84    0.97
  -3   2  -4   29.17    0.97
   3  -3   4   97.50    3.23
   3  -3   4   95.10    3.23
   3  -3   4   98.64    3.23
  -3   3  -4   93.43    3.10
  -3   3  -4   91.18    3.11
  -3   3  -4   95.68    3.11
   3  -4   4   28.41    0.94
   3  -4   4   27.18    0.94
   3  -4   4   26.86    0.94
  -3   4  -4   27.44    0.93
  -3   4  -4   27.18    0.91
  -3   4  -4   26.64    0.92
   3  -5   4   18.63    0.67
   3  -5   4   19.46    0.67
   3  -5   4   19.22    0.67
  -3   5  -4   19.63    0.68
  -3   5  -4   19.37    0.68
  -3   5  -4   19.22    0.67
   3  -6   4    5.61    0.25
   3  -6   4    5.25    0.25
   3  -6   4    5.49    0.25
  -3   6  -4    5.15    0.26
  -3   6  -4    5.64    0.24
  -3   6  -4    5.50    0.26
   3  -7   4    1.75    0.18
   3  -7   4    1.64    0.18
   3  -7   4    1.15    0.14
  -3   7  -4    1.80    0.19
  -3   7  -4    1.57    0.20
  -3   7  -4    1.56    0.18
   3  -8   4    1.22    0.15
   3  -8   4    1.00    0.15
   3  -8   4    1.33    0.17
  -3   8  -4    1.34    0.16
  -3   8  -4    1.09    0.16
  -3   8  -4    1.32    0.16
   3  -9   4    0.30    0.17
   3  -9   4    0.30    0.15
   3  -9   4    0.11    0.15
  -3   9  -4    0.20    0.17
  -3   9  -4    0.44    0.18
  -3   9  -4    0.33    0.17
   3 -10   4   11.17    0.55
   3 -10   4   12.93    0.59
   3 -10   4   12.71    0.56
  -3  10  -4   12.92    0.59
  -3  10  -4   12.57    0.60
   3 -11   4    1.10    0.32
   3 -11   4    0.61    0.24
  -3  11  -4    0.92    0.26
   3 -12   4    0.02    0.29
   3 -12   4    0.01    0.27
   3 -12   4    0.32    0.39
  -3  12  -4    0.02    0.31
   3 -13   4   26.78    1.14
   3 -13   4   26.83    1.12
  -3  13  -4   26.03    1.49
   2  13   4    0.79    0.34
  -2 -13  -4    0.58    0.35
   2  12   4    0.10    0.27
   2  12   4   -0.05    0.40
  -2 -12  -4    0.00    0.25
  -2 -12  -4    0.03    0.23
   2  11   4    0.04    0.30
   2  11   4   -0.16    0.21
  -2 -11  -4    0.10    0.21
  -2 -11  -4    0.24    0.18
   2  10   4    9.93    0.54
   2  10   4    9.23    0.46
  -2 -10  -4   10.20    0.44
  -2 -10  -4    9.54    0.56
  -2 -10  -4   10.31    0.48
   2   9   4    0.05    0.17
   2   9   4    0.11    0.14
   2   9   4    0.33    0.23
  -2  -9  -4    0.27    0.14
  -2  -9  -4    0.29    0.13
  -2  -9  -4    0.00    0.19
   2   8   4    0.26    0.14
   2   8   4    0.60    0.18
   2   8   4    0.26    0.11
  -2  -8  -4    0.30    0.11
  -2  -8  -4    0.51    0.11
  -2  -8  -4    0.48    0.16
   2   7   4    0.92    0.11
   2   7   4    1.19    0.14
   2   7   4    0.98    0.14
  -2  -7  -4    1.04    0.14
  -2  -7  -4    0.89    0.13
  -2  -7  -4    0.80    0.11
   2   6   4    0.34    0.10
   2   6   4    0.19    0.09
   2   6   4    0.36    0.08
  -2  -6  -4    0.26    0.07
  -2  -6  -4    0.14    0.09
  -2  -6  -4    0.23    0.08
   2   5   4   -0.04    0.07
   2   5   4   -0.03    0.06
   2   5   4   -0.06    0.07
  -2  -5  -4    0.00    0.07
  -2  -5  -4    0.00    0.05
  -2  -5  -4    0.02    0.06
   2   4   4    2.23    0.13
   2   4   4    2.36    0.13
   2   4   4    2.09    0.12
  -2  -4  -4    2.30    0.11
  -2  -4  -4    2.13    0.12
  -2  -4  -4    2.20    0.13
   2   3   4    0.04    0.03
   2   3   4   -0.04    0.04
   2   3   4    0.08    0.04
  -2  -3  -4    0.01    0.03
  -2  -3  -4   -0.01    0.04
  -2  -3  -4   -0.01    0.03
   2   2   4   12.31    0.45
   2   2   4   13.41    0.44
   2   2   4   13.05    0.44
  -2  -2  -4   13.62    0.46
  -2  -2  -4   12.99    0.45
   2   1   4  192.10    6.12
   2   1   4  177.40    6.11
  -2  -1  -4  183.97    6.09
   2   0   4   13.07    0.43
   2   0   4   13.13    0.43
   2   0   4   12.92    0.44
  -2   0  -4   12.45    0.43
  -2   0  -4   13.46    0.44
   2  -1   4  183.92    6.06
   2  -1   4  184.65    6.06
   2  -1   4  180.63    6.06
   2  -1   4  183.58    6.06
  -2   1  -4  189.58    6.26
  -2   1  -4  194.52    6.26
  -2   1  -4  183.49    6.26
   2  -2   4   13.13    0.44
   2  -2   4   12.80    0.45
   2  -2   4   13.19    0.45
  -2   2  -4   13.18    0.44
  -2   2  -4   12.75    0.43
  -2   2  -4   12.09    0.43
   2  -3   4   -0.02    0.03
   2  -3   4    0.08    0.04
   2  -3   4    0.01    0.04
  -2   3  -4    0.03    0.04
  -2   3  -4    0.02    0.04
  -2   3  -4   -0.02    0.03
   2  -4   4    2.25    0.13
   2  -4   4    2.14    0.12
   2  -4   4    2.45    0.13
  -2   4  -4    1.93    0.13
  -2   4  -4    2.45    0.12
  -2   4  -4    2.23    0.12
   2  -5   4    0.01    0.07
   2  -5   4    0.08    0.07
   2  -5   4   -0.11    0.06
  -2   5  -4   -0.06    0.06
  -2   5  -4    0.03    0.06
  -2   5  -4    0.02    0.07
   2  -6   4    0.15    0.08
   2  -6   4    0.39    0.09
   2  -6   4    0.14    0.08
  -2   6  -4    0.37    0.09
  -2   6  -4    0.39    0.09
  -2   6  -4    0.15    0.09
   2  -7   4    0.96    0.12
   2  -7   4    1.36    0.19
   2  -7   4    0.98    0.12
  -2   7  -4    0.93    0.12
  -2   7  -4    0.97    0.12
  -2   7  -4    1.06    0.12
   2  -8   4    0.38    0.13
   2  -8   4    0.35    0.14
   2  -8   4    0.34    0.13
  -2   8  -4    0.47    0.14
  -2   8  -4    0.55    0.14
  -2   8  -4    0.53    0.14
   2  -9   4    0.31    0.15
   2  -9   4    0.07    0.15
   2  -9   4    0.19    0.17
  -2   9  -4    0.14    0.20
  -2   9  -4    0.13    0.17
  -2   9  -4    0.28    0.16
   2 -10   4    9.94    0.49
   2 -10   4    9.06    0.52
   2 -10   4   10.10    0.48
  -2  10  -4   10.01    0.74
   2 -11   4    0.06    0.23
   2 -11   4    0.03    0.22
  -2  11  -4    0.14    0.28
  -2  11  -4   -0.10    0.24
   2 -12   4    0.04    0.29
   2 -12   4   -0.10    0.26
  -2  12  -4    0.01    0.30
   2 -13   4    0.72    0.36
   2 -13   4    0.86    0.35
  -2  13  -4    1.15    0.41
   1  13   4    1.04    0.35
  -1 -13  -4    0.76    0.34
  -1 -13  -4    0.62    0.30
   1  12   4    4.08    0.46
   1  12   4    5.01    0.47
  -1 -12  -4    4.95    0.47
  -1 -12  -4    5.00    0.43
   1  11   4   14.28    0.74
   1  11   4   14.74    0.64
  -1 -11  -4   14.56    0.66
  -1 -11  -4   15.90    0.64
   1  10   4    4.41    0.43
   1  10   4    4.96    0.34
  -1 -10  -4    5.12    0.32
  -1 -10  -4    4.88    0.44
  -1 -10  -4    4.47    0.34
   1   9   4    1.90    0.25
   1   9   4    1.97    0.22
   1   9   4    1.78    0.24
  -1  -9  -4    1.57    0.22
  -1  -9  -4    1.87    0.22
  -1  -9  -4    1.76    0.17
   1   8   4    0.05    0.14
   1   8   4    0.04    0.17
   1   8   4   -0.04    0.11
  -1  -8  -4    0.01    0.12
  -1  -8  -4    0.07    0.15
  -1  -8  -4   -0.14    0.10
   1   7   4   66.54    2.23
   1   7   4   63.45    2.22
   1   7   4   67.36    2.23
  -1  -7  -4   63.68    2.16
  -1  -7  -4   62.40    2.16
  -1  -7  -4   65.49    2.15
   1   6   4   26.69    0.98
   1   6   4   28.00    0.97
   1   6   4   29.74    0.99
  -1  -6  -4   27.66    0.97
  -1  -6  -4   28.61    0.98
  -1  -6  -4   28.15    0.97
   1   5   4    2.83    0.15
   1   5   4    2.82    0.17
   1   5   4    2.81    0.17
  -1  -5  -4    2.83    0.15
  -1  -5  -4    2.81    0.14
  -1  -5  -4    2.74    0.16
   1   4   4    2.55    0.14
  -1  -4  -4    2.35    0.12
  -1  -4  -4    2.34    0.13
  -1  -4  -4    2.25    0.12
   1   3   4   61.58    2.07
   1   3   4   62.45    2.07
   1   3   4   62.19    2.07
  -1  -3  -4   56.69    1.97
  -1  -3  -4   61.60    1.98
  -1  -3  -4   59.27    1.97
   1   2   4   96.01    3.20
   1   2   4   97.54    3.20
   1   2   4   95.55    3.20
  -1  -2  -4   90.19    3.06
  -1  -2  -4   94.22    3.06
   1   1   4    6.63    0.23
  -1  -1  -4    6.68    0.24
  -1  -1  -4    7.14    0.24
   1   0   4  312.21   10.33
  -1   0  -4  326.05   11.06
  -1   0  -4  342.81   11.06
   1  -1   4    6.96    0.24
  -1   1  -4    7.10    0.25
  -1   1  -4    7.22    0.25
  -1   1  -4    7.51    0.25
   1  -2   4   93.06    3.19
   1  -2   4   94.22    3.19
   1  -2   4  101.00    3.19
  -1   2  -4   96.17    3.06
  -1   2  -4   88.98    3.06
  -1   2  -4   91.86    3.07
   1  -3   4   60.06    1.99
   1  -3   4   59.45    1.99
   1  -3   4   59.13    1.99
  -1   3  -4   57.15    1.93
  -1   3  -4   58.18    1.93
  -1   3  -4   58.05    1.93
   1  -4   4    2.59    0.13
   1  -4   4    2.38    0.13
  -1   4  -4    2.12    0.13
  -1   4  -4    2.39    0.13
  -1   4  -4    2.54    0.13
   1  -5   4    3.11    0.17
   1  -5   4    3.02    0.16
  -1   5  -4    3.00    0.15
  -1   5  -4    2.38    0.16
  -1   5  -4    2.78    0.16
   1  -6   4   27.64    0.97
   1  -6   4   28.28    0.97
   1  -6   4   27.59    0.96
  -1   6  -4   29.26    0.99
  -1   6  -4   27.70    0.98
  -1   6  -4   28.20    0.98
   1  -7   4   63.29    2.20
   1  -7   4   66.13    2.21
   1  -7   4   65.81    2.20
  -1   7  -4   65.69    2.21
  -1   7  -4   66.70    2.22
  -1   7  -4   64.34    2.22
   1  -8   4   -0.15    0.12
   1  -8   4   -0.04    0.12
   1  -8   4   -0.10    0.13
  -1   8  -4    0.05    0.14
  -1   8  -4    0.06    0.13
  -1   8  -4    0.03    0.13
   1  -9   4    1.86    0.25
   1  -9   4    1.70    0.19
   1  -9   4    1.48    0.20
  -1   9  -4    1.57    0.19
  -1   9  -4    1.63    0.19
  -1   9  -4    1.66    0.21
   1 -10   4    5.54    0.37
   1 -10   4    4.75    0.42
   1 -10   4    3.90    0.34
  -1  10  -4    4.60    0.40
  -1  10  -4    4.35    0.37
   1 -11   4   14.88    0.66
   1 -11   4   14.55    0.73
   1 -11   4   15.84    0.68
  -1  11  -4   15.10    0.75
  -1  11  -4   16.51    0.71
   1 -12   4    4.67    0.52
  -1  12  -4    4.57    0.52
   1 -13   4    0.91    0.36
   1 -13   4    0.47    0.35
  -1  13  -4    0.44    0.39
   0  13   4   -0.21    0.35
   0 -13  -4   -0.17    0.36
   0 -13  -4   -0.20    0.30
   0  12   4    7.13    0.74
   0  12   4    7.50    0.52
   0 -12  -4    8.36    0.53
   0 -12  -4    7.84    0.50
   0  11   4   -0.08    0.21
   0  11   4    0.04    0.30
   0 -11  -4    0.05    0.32
   0 -11  -4    0.15    0.20
   0 -11  -4   -0.16    0.20
   0  10   4    1.60    0.20
   0  10   4    1.15    0.25
   0 -10  -4    1.58    0.19
   0 -10  -4    1.74    0.20
   0 -10  -4    1.36    0.27
   0   9   4    0.01    0.14
   0   9   4    0.19    0.22
   0   9   4   -0.02    0.18
   0  -9  -4    0.09    0.19
   0  -9  -4    0.03    0.13
   0  -9  -4   -0.02    0.13
   0   8   4    1.40    0.20
   0   8   4    1.19    0.19
   0   8   4    1.36    0.17
   0  -8  -4    1.40    0.18
   0  -8  -4    1.40    0.19
   0  -8  -4    1.15    0.17
   0   7   4    0.04    0.09
   0   7   4    0.05    0.13
   0   7   4    0.13    0.11
   0  -7  -4    0.03    0.09
   0  -7  -4   -0.01    0.08
   0  -7  -4   -0.05    0.11
   0   6   4   23.77    0.87
   0   6   4   26.20    0.88
   0   6   4   25.13    0.88
   0  -6  -4   24.98    0.86
   0  -6  -4   24.90    0.86
   0  -6  -4   24.37    0.87
   0   5   4    0.01    0.07
   0   5   4    0.02    0.07
   0   5   4    0.04    0.06
   0  -5  -4    0.00    0.07
   0  -5  -4    0.05    0.06
   0  -5  -4   -0.01    0.06
   0   4   4    4.24    0.19
   0   4   4    4.35    0.18
   0   4   4    4.63    0.19
   0  -4  -4    4.39    0.18
   0   3   4    0.00    0.04
   0   3   4    0.00    0.04
   0   3   4   -0.02    0.04
   0  -3  -4   -0.01    0.04
   0  -3  -4   -0.04    0.04
   0  -3  -4    0.00    0.04
   0   2   4    8.06    0.28
   0   2   4    7.85    0.28
   0  -2  -4    7.77    0.28
   0  -2  -4    8.09    0.28
   0  -2  -4    7.91    0.28
   0   1   4   -0.01    0.02
   0   1   4    0.03    0.02
   0   1   4    0.03    0.02
   0  -1  -4    0.01    0.02
   0  -1  -4   -0.01    0.02
   0   0   4  250.01    7.53
   0   0   4  209.16    7.52
   0   0   4  223.14    7.52
   0   0  -4  205.85    7.34
   0   0  -4  237.88    7.34
   0  -1   4   -0.02    0.02
   0  -1   4    0.02    0.02
   0   1  -4    0.01    0.02
   0   1  -4    0.02    0.01
   0  -2   4    8.21    0.28
   0  -2   4    8.12    0.28
   0  -2   4    7.56    0.28
   0   2  -4    8.19    0.29
   0   2  -4    8.28    0.29
   0  -3   4    0.07    0.04
   0  -3   4   -0.06    0.03
   0  -3   4    0.05    0.04
   0   3  -4    0.02    0.04
   0   3  -4    0.00    0.03
   0   3  -4    0.02    0.04
   0  -4   4    4.18    0.18
   0  -4   4    4.23    0.18
   0  -4   4    4.22    0.18
   0   4  -4    4.51    0.19
   0   4  -4    4.16    0.18
   0   4  -4    4.46    0.19
   0  -5   4    0.04    0.06
   0  -5   4   -0.09    0.06
   0  -5   4   -0.08    0.06
   0   5  -4    0.02    0.06
   0   5  -4    0.04    0.07
   0   5  -4   -0.02    0.07
   0  -6   4   25.46    0.88
   0  -6   4   24.73    0.87
   0  -6   4   24.78    0.89
   0   6  -4   26.14    0.88
   0   6  -4   24.96    0.88
   0   6  -4   24.17    0.87
   0  -7   4    0.08    0.10
   0  -7   4    0.10    0.10
   0   7  -4   -0.02    0.10
   0   7  -4    0.01    0.11
   0   7  -4   -0.04    0.10
   0  -8   4    1.09    0.16
   0  -8   4    1.52    0.21
   0  -8   4    1.53    0.20
   0   8  -4    1.86    0.23
   0   8  -4    1.60    0.16
   0   8  -4    1.44    0.16
   0  -9   4   -0.11    0.14
   0  -9   4    0.02    0.15
   0  -9   4    0.14    0.17
   0   9  -4    0.02    0.16
   0   9  -4   -0.06    0.18
   0   9  -4    0.11    0.16
   0 -10   4    1.45    0.20
   0 -10   4    1.35    0.24
   0 -10   4    1.22    0.21
   0  10  -4    1.45    0.22
   0  10  -4    1.51    0.23
   0 -11   4    0.14    0.28
   0 -11   4   -0.11    0.22
   0 -11   4   -0.10    0.21
   0  11  -4    0.15    0.27
   0  11  -4   -0.10    0.23
   0 -12   4    8.03    0.54
   0 -12   4    8.32    0.58
   0  12  -4    7.62    0.66
   0 -13   4   -0.30    0.36
   0 -13   4    0.23    0.34
   0  13  -4   -0.27    0.37
  -1  13   4    0.50    0.34
   1 -13  -4    1.26    0.34
   1 -13  -4    0.99    0.54
  -1  12   4    5.01    0.53
   1 -12  -4    4.74    0.46
   1 -12  -4    4.76    0.45
  -1  11   4   15.46    0.78
  -1  11   4   15.86    0.68
   1 -11  -4   15.21    0.66
   1 -11  -4   15.85    0.77
   1 -11  -4   15.08    0.65
  -1  10   4    4.51    0.44
  -1  10   4    4.86    0.34
   1 -10  -4    4.30    0.34
   1 -10  -4    4.80    0.46
   1 -10  -4    5.13    0.33
  -1   9   4    1.41    0.17
  -1   9   4    1.67    0.23
  -1   9   4    1.90    0.22
   1  -9  -4    2.14    0.24
   1  -9  -4    1.88    0.22
   1  -9  -4    1.81    0.23
  -1   8   4    0.04    0.11
  -1   8   4   -0.07    0.17
  -1   8   4   -0.15    0.14
   1  -8  -4    0.07    0.11
   1  -8  -4    0.06    0.10
   1  -8  -4   -0.02    0.15
  -1   7   4   63.68    2.19
  -1   7   4   64.46    2.19
  -1   7   4   65.14    2.18
   1  -7  -4   65.19    2.11
   1  -7  -4   59.63    2.13
   1  -7  -4   62.25    2.13
  -1   6   4   28.97    0.98
  -1   6   4   27.30    0.97
  -1   6   4   27.50    0.96
   1  -6  -4   26.61    0.95
   1  -6  -4   27.64    0.94
   1  -6  -4   27.35    0.98
  -1   5   4    2.83    0.15
  -1   5   4    2.96    0.17
  -1   5   4    2.65    0.17
   1  -5  -4    2.86    0.15
   1  -5  -4    2.84    0.17
   1  -5  -4    2.99    0.15
  -1   4   4    2.60    0.14
  -1   4   4    2.46    0.14
   1  -4  -4    2.88    0.14
   1  -4  -4    2.44    0.13
  -1   3   4   58.06    1.93
  -1   3   4   53.01    1.94
  -1   3   4   62.70    1.94
   1  -3  -4   59.75    2.01
   1  -3  -4   60.26    2.01
   1  -3  -4   60.22    2.01
  -1   2   4   85.25    3.07
  -1   2   4   97.20    3.08
  -1   2   4   95.43    3.08
   1  -2  -4   94.94    3.13
   1  -2  -4   95.69    3.13
   1  -2  -4   92.14    3.13
  -1   1   4    7.27    0.24
  -1   1   4    6.87    0.24
   1  -1  -4    6.88    0.24
   1  -1  -4    7.26    0.24
  -1   0   4  413.80   13.23
  -1   0   4  417.73   13.24
  -1   0   4  368.91   13.23
   1   0  -4  441.12   15.08
   1   0  -4  470.37   15.07
  -1  -1   4    7.02    0.24
   1   1  -4    7.44    0.25
   1   1  -4    7.36    0.25
   1   1  -4    7.11    0.25
  -1  -2   4   96.97    3.13
  -1  -2   4   93.64    3.13
  -1  -2   4   92.26    3.13
   1   2  -4  102.93    3.33
   1   2  -4   97.74    3.33
  -1  -3   4   60.57    2.04
  -1  -3   4   61.72    2.04
   1   3  -4   62.08    2.02
   1   3  -4   58.70    2.02
   1   3  -4   60.45    2.02
  -1  -4   4    2.34    0.13
  -1  -4   4    2.40    0.13
   1   4  -4    2.50    0.14
   1   4  -4    2.58    0.13
  -1  -5   4    3.26    0.17
  -1  -5   4    2.70    0.16
  -1  -5   4    2.92    0.16
   1   5  -4    3.03    0.17
   1   5  -4    3.00    0.16
   1   5  -4    3.28    0.17
  -1  -6   4   29.88    0.99
  -1  -6   4   28.08    0.99
  -1  -6   4   27.35    0.98
   1   6  -4   27.75    0.99
   1   6  -4   29.81    0.99
   1   6  -4   28.18    0.99
  -1  -7   4   65.73    2.24
  -1  -7   4   65.14    2.23
  -1  -7   4   67.40    2.24
   1   7  -4   63.75    2.23
   1   7  -4   65.76    2.23
   1   7  -4   68.02    2.23
  -1  -8   4   -0.03    0.12
  -1  -8   4    0.06    0.13
  -1  -8   4   -0.03    0.11
   1   8  -4    0.11    0.13
   1   8  -4    0.01    0.12
   1   8  -4    0.00    0.14
  -1  -9   4    1.79    0.24
  -1  -9   4    1.65    0.20
  -1  -9   4    1.57    0.19
   1   9  -4    1.88    0.20
   1   9  -4    1.99    0.22
   1   9  -4    2.20    0.27
  -1 -10   4    4.52    0.33
  -1 -10   4    3.86    0.36
  -1 -10   4    4.69    0.40
   1  10  -4    4.94    0.37
   1  10  -4    4.48    0.41
  -1 -11   4   15.44    0.69
  -1 -11   4   15.10    0.74
  -1 -11   4   15.76    0.66
   1  11  -4   16.16    0.71
   1  11  -4   15.85    0.80
  -1 -12   4    4.70    0.53
  -1 -12   4    5.14    0.47
   1  12  -4    5.34    0.52
   1  12  -4    3.54    0.51
  -1 -13   4    0.90    0.34
  -1 -13   4    0.90    0.39
   1  13  -4    1.05    0.39
  -2  13   4    0.56    0.37
   2 -13  -4    1.06    0.33
   2 -13  -4    0.81    0.32
  -2  12   4    0.16    0.28
   2 -12  -4    0.07    0.29
   2 -12  -4   -0.07    0.24
  -2  11   4   -0.10    0.30
  -2  11   4    0.05    0.21
   2 -11  -4   -0.12    0.20
   2 -11  -4    0.30    0.20
   2 -11  -4   -0.02    0.31
  -2  10   4    9.97    0.48
  -2  10   4   10.22    0.57
   2 -10  -4   10.39    0.56
   2 -10  -4    9.86    0.47
   2 -10  -4   10.03    0.47
  -2   9   4    0.56    0.19
  -2   9   4    0.11    0.20
  -2   9   4    0.16    0.14
   2  -9  -4    0.31    0.20
   2  -9  -4    0.15    0.13
   2  -9  -4    0.28    0.14
  -2   8   4    0.19    0.17
  -2   8   4    0.31    0.15
  -2   8   4    0.53    0.12
   2  -8  -4    0.39    0.15
   2  -8  -4    0.23    0.11
   2  -8  -4    0.35    0.12
  -2   7   4    1.14    0.14
  -2   7   4    1.06    0.15
  -2   7   4    0.78    0.11
   2  -7  -4    0.85    0.11
   2  -7  -4    0.86    0.14
   2  -7  -4    0.88    0.11
  -2   6   4    0.40    0.10
  -2   6   4    0.51    0.11
   2  -6  -4    0.35    0.09
   2  -6  -4    0.32    0.08
   2  -6  -4    0.19    0.10
  -2   5   4    0.00    0.06
  -2   5   4    0.01    0.07
   2  -5  -4    0.06    0.06
   2  -5  -4   -0.03    0.06
   2  -5  -4    0.07    0.07
  -2   4   4    2.32    0.14
  -2   4   4    2.21    0.14
   2  -4  -4    2.44    0.13
   2  -4  -4    2.09    0.12
   2  -4  -4    1.96    0.12
  -2   3   4   -0.03    0.04
  -2   3   4    0.04    0.03
  -2   3   4   -0.02    0.04
   2  -3  -4    0.05    0.04
   2  -3  -4    0.01    0.04
   2  -3  -4   -0.03    0.03
  -2   2   4   13.44    0.46
  -2   2   4   13.46    0.46
   2  -2  -4   13.26    0.45
   2  -2  -4   12.87    0.45
   2  -2  -4   13.17    0.45
  -2   1   4  181.49    6.14
  -2   1   4  189.51    6.14
  -2   1   4  187.93    6.14
  -2   1   4  183.63    6.13
  -2   1   4  184.17    6.14
   2  -1  -4  182.59    6.12
   2  -1  -4  179.51    6.13
   2  -1  -4  197.66    6.12
   2  -1  -4  180.02    6.12
  -2   0   4   15.66    0.51
  -2   0   4   14.82    0.51
  -2   0   4   15.86    0.51
  -2   0   4   14.93    0.51
  -2   0   4   14.69    0.51
   2   0  -4   15.92    0.53
   2   0  -4   15.39    0.53
   2   0  -4   16.12    0.53
   2   0  -4   16.06    0.53
  -2  -1   4  187.74    6.10
  -2  -1   4  180.05    6.09
  -2  -1   4  184.47    6.09
   2   1  -4  185.29    6.20
   2   1  -4  187.63    6.20
   2   1  -4  189.11    6.21
  -2  -2   4   13.47    0.44
  -2  -2   4   12.31    0.44
  -2  -2   4   12.87    0.44
   2   2  -4   13.49    0.46
   2   2  -4   12.81    0.46
   2   2  -4   13.92    0.46
  -2  -3   4    0.05    0.04
  -2  -3   4    0.02    0.04
  -2  -3   4    0.05    0.04
   2   3  -4    0.01    0.04
   2   3  -4    0.01    0.04
   2   3  -4    0.02    0.04
  -2  -4   4    2.04    0.12
  -2  -4   4    2.15    0.12
   2   4  -4    2.34    0.13
   2   4  -4    2.02    0.13
   2   4  -4    2.29    0.12
  -2  -5   4    0.03    0.06
  -2  -5   4   -0.02    0.06
  -2  -5   4   -0.02    0.06
   2   5  -4    0.02    0.06
   2   5  -4   -0.03    0.06
   2   5  -4   -0.06    0.07
  -2  -6   4    0.30    0.09
  -2  -6   4    0.23    0.09
  -2  -6   4    0.22    0.08
   2   6  -4    0.24    0.08
   2   6  -4    0.31    0.08
   2   6  -4    0.23    0.10
  -2  -7   4    0.82    0.12
  -2  -7   4    0.74    0.12
  -2  -7   4    1.12    0.13
   2   7  -4    0.87    0.12
   2   7  -4    0.77    0.11
   2   7  -4    0.95    0.14
  -2  -8   4    0.26    0.12
  -2  -8   4    0.60    0.17
  -2  -8   4    0.44    0.14
   2   8  -4    0.49    0.16
   2   8  -4    0.56    0.14
  -2  -9   4    0.28    0.16
  -2  -9   4    0.02    0.17
  -2  -9   4    0.20    0.14
   2   9  -4    0.07    0.15
   2   9  -4    0.04    0.16
   2   9  -4    0.10    0.19
  -2 -10   4    9.45    0.46
  -2 -10   4   10.13    0.49
  -2 -10   4    9.56    0.52
   2  10  -4   10.12    0.52
   2  10  -4   10.07    0.50
  -2 -11   4    0.02    0.21
  -2 -11   4   -0.06    0.23
   2  11  -4   -0.05    0.26
  -2 -12   4   -0.05    0.26
  -2 -12   4    0.04    0.30
   2  12  -4    0.14    0.36
   2  12  -4   -0.12    0.29
  -2 -13   4    0.76    0.33
  -2 -13   4    0.53    0.38
   2  13  -4    0.75    0.38
  -3  13   4   27.42    1.14
   3 -13  -4   25.58    1.08
   3 -13  -4   26.73    1.07
  -3  12   4    0.00    0.28
   3 -12  -4    0.00    0.25
   3 -12  -4    0.12    0.25
  -3  11   4    0.59    0.23
  -3  11   4    0.68    0.33
   3 -11  -4    0.72    0.21
   3 -11  -4    1.06    0.22
   3 -11  -4    1.03    0.34
  -3  10   4   11.62    0.52
   3 -10  -4   12.02    0.53
   3 -10  -4   12.34    0.77
   3 -10  -4   12.16    0.53
  -3   9   4    0.32    0.15
  -3   9   4    0.33    0.20
  -3   9   4    0.26    0.19
   3  -9  -4    0.37    0.14
   3  -9  -4    0.16    0.14
   3  -9  -4    0.32    0.20
  -3   8   4    0.90    0.17
  -3   8   4    1.08    0.17
  -3   8   4    1.11    0.14
   3  -8  -4    0.74    0.17
   3  -8  -4    1.05    0.14
   3  -8  -4    1.40    0.14
  -3   7   4    1.32    0.17
  -3   7   4    1.53    0.21
  -3   7   4    1.21    0.15
   3  -7  -4    1.50    0.17
   3  -7  -4    1.55    0.21
   3  -7  -4    1.50    0.17
  -3   6   4    5.70    0.32
  -3   6   4    5.62    0.25
   3  -6  -4    5.76    0.27
   3  -6  -4    5.25    0.25
   3  -6  -4    5.78    0.25
  -3   5   4   19.02    0.67
  -3   5   4   19.63    0.69
   3  -5  -4   20.50    0.71
   3  -5  -4   19.62    0.70
  -3   4   4   25.94    0.90
  -3   4   4   26.98    0.91
  -3   4   4   26.71    0.91
   3  -4  -4   28.08    0.92
   3  -4  -4   25.79    0.92
   3  -4  -4   26.74    0.92
  -3   3   4   96.36    3.20
  -3   3   4   97.60    3.21
  -3   3   4   95.25    3.21
   3  -3  -4   94.38    3.16
   3  -3  -4   92.18    3.17
   3  -3  -4   98.69    3.17
  -3   2   4   28.45    0.96
  -3   2   4   29.53    0.97
  -3   2   4   29.67    0.97
  -3   2   4   28.07    0.96
  -3   2   4   28.46    0.97
   3  -2  -4   29.94    0.99
   3  -2  -4   29.60    0.99
   3  -2  -4   29.05    0.99
  -3   1   4   30.29    1.00
  -3   1   4   30.99    1.01
  -3   1   4   29.35    1.00
  -3   1   4   29.98    1.01
  -3   1   4   29.96    1.00
   3  -1  -4   30.77    0.99
   3  -1  -4   28.90    0.99
   3  -1  -4   29.23    0.98
   3  -1  -4   28.24    0.98
   3  -1  -4   30.19    0.98
  -3   0   4  123.97    4.15
  -3   0   4  122.33    4.15
  -3   0   4  129.47    4.14
   3   0  -4  134.20    4.34
   3   0  -4  134.85    4.34
   3   0  -4  127.51    4.34
   3   0  -4  123.69    4.34
   3   0  -4  135.28    4.34
  -3  -1   4   30.96    1.02
  -3  -1   4   29.53    1.01
  -3  -1   4   29.71    1.01
  -3  -1   4   31.47    1.01
   3   1  -4   29.78    0.99
   3   1  -4   29.96    1.00
  -3  -2   4   28.04    0.96
  -3  -2   4   28.25    0.96
  -3  -2   4   29.57    0.96
   3   2  -4   31.25    1.01
   3   2  -4   28.85    1.01
   3   2  -4   30.38    1.01
  -3  -3   4   96.59    3.21
  -3  -3   4   98.13    3.21
  -3  -3   4   94.60    3.20
   3   3  -4  111.34    3.41
   3   3  -4   98.15    3.40
   3   3  -4   97.34    3.40
  -3  -4   4   25.01    0.91
  -3  -4   4   28.31    0.91
  -3  -4   4   26.53    0.90
   3   4  -4   27.12    0.93
   3   4  -4   28.59    0.94
   3   4  -4   26.47    0.93
  -3  -5   4   17.44    0.65
  -3  -5   4   18.77    0.65
  -3  -5   4   19.47    0.66
   3   5  -4   20.65    0.70
   3   5  -4   20.11    0.70
   3   5  -4   18.98    0.70
  -3  -6   4    6.49    0.26
  -3  -6   4    5.60    0.25
  -3  -6   4    5.28    0.26
   3   6  -4    5.90    0.26
   3   6  -4    5.72    0.27
   3   6  -4    5.41    0.25
  -3  -7   4    1.64    0.17
  -3  -7   4    1.48    0.19
  -3  -7   4    1.61    0.19
   3   7  -4    1.34    0.18
   3   7  -4    1.58    0.18
   3   7  -4    1.28    0.15
  -3  -8   4    1.33    0.15
  -3  -8   4    1.09    0.17
  -3  -8   4    0.99    0.15
   3   8  -4    1.26    0.15
   3   8  -4    1.05    0.18
   3   8  -4    1.50    0.16
  -3  -9   4    0.44    0.16
  -3  -9   4    0.32    0.14
  -3  -9   4    0.46    0.18
   3   9  -4    0.25    0.16
   3   9  -4    0.38    0.16
   3   9  -4    0.20    0.20
  -3 -10   4   12.19    0.53
  -3 -10   4   11.30    0.58
  -3 -10   4   13.28    0.57
   3  10  -4   11.58    0.56
   3  10  -4   12.84    0.57
  -3 -11   4    1.09    0.22
  -3 -11   4    1.03    0.25
   3  11  -4    0.80    0.27
  -3 -12   4   -0.16    0.30
  -3 -12   4   -0.03    0.25
   3  12  -4   -0.08    0.35
   3  12  -4   -0.17    0.28
  -3 -13   4   26.47    1.16
  -3 -13   4   26.68    1.07
   3  13  -4   27.37    1.16
  -4  13   4    3.24    0.42
   4 -13  -4    3.95    0.54
   4 -13  -4    3.02    0.38
  -4  12   4    0.62    0.29
   4 -12  -4    0.05    0.66
   4 -12  -4    0.37    0.27
   4 -12  -4    0.42    0.26
  -4  11   4    5.14    0.42
   4 -11  -4    4.11    0.46
   4 -11  -4    5.13    0.40
   4 -11  -4    4.82    0.57
  -4  10   4   17.81    0.69
  -4  10   4   16.61    0.76
   4 -10  -4   15.85    0.66
   4 -10  -4   16.90    0.66
   4 -10  -4   16.10    0.73
  -4   9   4    2.44    0.26
  -4   9   4    2.11    0.24
  -4   9   4    2.55    0.33
   4  -9  -4    1.93    0.24
   4  -9  -4    2.10    0.23
   4  -9  -4    1.69    0.18
  -4   8   4    0.07    0.16
  -4   8   4    0.03    0.15
   4  -8  -4    0.05    0.19
   4  -8  -4   -0.01    0.11
   4  -8  -4    0.14    0.12
  -4   7   4    1.93    0.18
  -4   7   4    1.92    0.22
  -4   7   4    2.06    0.22
   4  -7  -4    1.80    0.17
   4  -7  -4    1.81    0.18
   4  -7  -4    2.03    0.22
  -4   6   4    0.74    0.11
  -4   6   4    0.69    0.09
  -4   6   4    0.84    0.12
   4  -6  -4    0.49    0.09
   4  -6  -4    0.81    0.09
   4  -6  -4    0.75    0.11
  -4   5   4   22.72    0.80
  -4   5   4   23.93    0.82
   4  -5  -4   22.91    0.80
   4  -5  -4   22.71    0.80
   4  -5  -4   23.19    0.84
  -4   4   4    0.01    0.05
  -4   4   4    0.15    0.06
  -4   4   4   -0.02    0.06
   4  -4  -4    0.12    0.05
   4  -4  -4    0.03    0.05
   4  -4  -4    0.03    0.06
  -4   3   4   19.02    0.65
  -4   3   4   19.55    0.66
  -4   3   4   19.35    0.66
  -4   3   4   19.21    0.66
   4  -3  -4   19.80    0.68
   4  -3  -4   19.85    0.67
   4  -3  -4   19.53    0.68
  -4   2   4    3.64    0.14
  -4   2   4    3.98    0.15
   4  -2  -4    3.87    0.15
   4  -2  -4    3.82    0.16
   4  -2  -4    4.17    0.15
  -4   1   4   15.90    0.55
  -4   1   4   16.15    0.55
  -4   1   4   17.01    0.55
   4  -1  -4   16.72    0.54
   4  -1  -4   16.08    0.54
   4  -1  -4   16.38    0.55
   4  -1  -4   15.56    0.54
   4  -1  -4   15.60    0.54
   4   0  -4    3.01    0.10
   4   0  -4    3.21    0.10
   4   0  -4    2.95    0.11
   4   0  -4    2.98    0.12
  -4  -1   4   16.70    0.56
   4   1  -4   16.59    0.55
   4   1  -4   16.63    0.56
   4   1  -4   16.45    0.55
  -4  -2   4    3.64    0.13
   4   2  -4    3.96    0.15
   4   2  -4    4.22    0.16
  -4  -3   4   19.56    0.66
  -4  -3   4   18.81    0.66
  -4  -3   4   19.92    0.67
   4   3  -4   20.83    0.70
   4   3  -4   19.47    0.69
   4   3  -4   20.64    0.69
  -4  -4   4   -0.01    0.05
  -4  -4   4    0.00    0.05
  -4  -4   4   -0.02    0.05
   4   4  -4    0.02    0.06
   4   4  -4    0.06    0.05
   4   4  -4    0.00    0.05
  -4  -5   4   22.23    0.78
  -4  -5   4   22.53    0.77
  -4  -5   4   21.76    0.76
   4   5  -4   22.51    0.80
   4   5  -4   23.11    0.80
   4   5  -4   23.01    0.79
  -4  -6   4    1.04    0.14
  -4  -6   4    0.66    0.10
  -4  -6   4    0.91    0.13
   4   6  -4    0.69    0.10
   4   6  -4    0.82    0.12
   4   6  -4    0.74    0.10
  -4  -7   4    2.01    0.17
  -4  -7   4    1.92    0.19
  -4  -7   4    2.00    0.20
   4   7  -4    2.03    0.22
   4   7  -4    2.03    0.20
   4   7  -4    1.92    0.19
  -4  -8   4    0.09    0.13
  -4  -8   4    0.15    0.11
   4   8  -4   -0.04    0.12
   4   8  -4    0.07    0.16
   4   8  -4    0.14    0.13
  -4  -9   4    2.26    0.30
  -4  -9   4    1.98    0.23
  -4  -9   4    1.86    0.24
   4   9  -4    2.19    0.27
   4   9  -4    2.23    0.25
   4   9  -4    2.14    0.29
  -4 -10   4   14.88    0.69
  -4 -10   4   16.46    0.63
  -4 -10   4   16.87    0.68
   4  10  -4   16.51    0.69
   4  10  -4   16.05    0.68
  -4 -11   4    4.68    0.38
  -4 -11   4    4.81    0.46
   4  11  -4    4.59    0.44
   4  11  -4    4.70    0.48
  -4 -12   4    0.66    0.32
   4  12  -4    0.45    0.30
   4  12  -4    0.30    0.59
  -4 -13   4    3.24    0.45
   4  13  -4    3.94    0.44
  -5  13   4    6.48    0.72
   5 -13  -4    6.99    0.62
   5 -13  -4    7.48    0.60
  -5  12   4    8.23    0.58
   5 -12  -4    6.15    0.80
   5 -12  -4    7.61    0.53
   5 -12  -4    6.53    0.51
  -5  11   4    0.41    0.24
   5 -11  -4    0.28    0.33
   5 -11  -4    0.45    0.23
   5 -11  -4    0.32    0.21
  -5  10   4   15.29    0.64
  -5  10   4   15.50    0.73
   5 -10  -4   14.94    0.63
   5 -10  -4   16.29    0.65
   5 -10  -4   15.18    0.72
  -5   9   4    0.02    0.20
  -5   9   4    0.06    0.15
  -5   9   4   -0.04    0.19
   5  -9  -4   -0.04    0.13
   5  -9  -4    0.10    0.20
   5  -9  -4   -0.01    0.15
  -5   8   4   14.91    0.55
  -5   8   4   13.30    0.78
  -5   8   4   14.15    0.56
   5  -8  -4   14.63    0.58
   5  -8  -4   15.67    0.61
   5  -8  -4   14.68    0.57
  -5   7   4    2.74    0.20
  -5   7   4    2.49    0.25
  -5   7   4    2.79    0.23
   5  -7  -4    3.03    0.21
   5  -7  -4    2.68    0.20
   5  -7  -4    2.96    0.24
  -5   6   4   59.23    2.12
  -5   6   4   65.72    2.13
  -5   6   4   63.89    2.12
   5  -6  -4   62.60    2.12
   5  -6  -4   63.05    2.13
   5  -6  -4   62.93    2.12
  -5   5   4   17.32    0.63
  -5   5   4   18.12    0.62
  -5   5   4   17.87    0.64
   5  -5  -4   17.05    0.63
   5  -5  -4   17.75    0.62
   5  -5  -4   18.43    0.64
  -5   4   4  166.19    5.63
  -5   4   4  169.16    5.63
  -5   4   4  170.66    5.62
  -5   4   4  171.81    5.63
   5  -4  -4  175.03    5.64
   5  -4  -4  168.71    5.64
   5  -4  -4  164.83    5.63
  -5   3   4    2.59    0.13
  -5   3   4    2.53    0.11
  -5   3   4    2.52    0.12
   5  -3  -4    2.83    0.14
   5  -3  -4    2.82    0.13
  -5   2   4    0.02    0.04
  -5   2   4    0.13    0.04
   5  -2  -4    0.03    0.03
   5  -2  -4    0.07    0.04
   5  -2  -4    0.02    0.03
   5  -2  -4    0.04    0.05
  -5   1   4  125.10    3.96
  -5   1   4  113.79    3.96
   5  -1  -4  128.84    4.05
   5  -1  -4  118.98    4.05
   5  -1  -4  115.18    4.04
   5  -1  -4  125.10    4.04
  -5   0   4   14.17    0.47
   5   0  -4   16.34    0.54
   5   0  -4   16.38    0.54
   5   0  -4   16.18    0.55
  -5  -1   4  124.57    4.12
   5   1  -4  125.57    4.18
   5   1  -4  126.55    4.17
  -5  -2   4    0.01    0.03
  -5  -2   4    0.01    0.02
   5   2  -4    0.01    0.02
   5   2  -4    0.03    0.04
   5   2  -4    0.04    0.03
  -5  -3   4    2.86    0.13
  -5  -3   4    2.61    0.11
   5   3  -4    2.87    0.12
   5   3  -4    2.70    0.13
  -5  -4   4  169.75    5.55
  -5  -4   4  164.79    5.56
   5   4  -4  164.33    5.55
   5   4  -4  178.85    5.55
   5   4  -4  157.81    5.55
  -5  -5   4   17.95    0.62
  -5  -5   4   17.46    0.63
   5   5  -4   18.26    0.63
   5   5  -4   18.72    0.64
   5   5  -4   16.82    0.63
  -5  -6   4   62.46    2.13
  -5  -6   4   63.73    2.12
   5   6  -4   70.63    2.21
   5   6  -4   63.31    2.21
   5   6  -4   62.33    2.21
  -5  -7   4    2.84    0.22
  -5  -7   4    2.89    0.21
  -5  -7   4    2.78    0.18
   5   7  -4    3.00    0.25
   5   7  -4    2.52    0.21
   5   7  -4    3.23    0.22
  -5  -8   4   14.35    0.56
  -5  -8   4   14.19    0.53
  -5  -8   4   13.95    0.57
   5   8  -4   15.64    0.60
   5   8  -4   15.37    0.61
   5   8  -4   15.68    0.62
  -5  -9   4    0.04    0.18
  -5  -9   4   -0.07    0.13
  -5  -9   4   -0.04    0.17
   5   9  -4    0.01    0.21
   5   9  -4    0.04    0.16
   5   9  -4    0.07    0.16
  -5 -10   4   15.01    0.60
  -5 -10   4   15.55    0.66
   5  10  -4   15.02    0.66
   5  10  -4   15.44    0.66
  -5 -11   4    0.26    0.26
  -5 -11   4    0.20    0.19
   5  11  -4    0.65    0.26
   5  11  -4    0.35    0.27
  -5 -12   4    7.62    0.62
   5  12  -4    7.18    0.57
   5  12  -4    6.12    0.65
  -5 -13   4    7.12    0.75
   5  13  -4    6.27    0.66
   5  13  -4    7.73    0.68
  -6  13   4    7.29    0.72
   6 -13  -4    7.13    0.60
   6 -13  -4    6.51    0.64
  -6  12   4   -0.12    0.31
   6 -12  -4   -0.16    0.26
   6 -12  -4    0.14    0.28
   6 -12  -4   -0.18    0.48
  -6  11   4    0.37    0.25
   6 -11  -4    0.72    0.36
   6 -11  -4    0.83    0.22
   6 -11  -4    0.51    0.23
  -6  10   4    0.24    0.20
   6 -10  -4    0.36    0.28
   6 -10  -4    0.49    0.18
  -6   9   4    0.90    0.23
  -6   9   4    0.90    0.17
  -6   9   4    1.09    0.19
   6  -9  -4    1.24    0.22
   6  -9  -4    0.56    0.15
   6  -9  -4    0.86    0.17
  -6   8   4    0.94    0.18
  -6   8   4    0.96    0.16
  -6   8   4    1.15    0.14
   6  -8  -4    1.18    0.14
   6  -8  -4    0.77    0.14
   6  -8  -4    0.86    0.18
  -6   7   4    3.62    0.22
  -6   7   4    3.70    0.28
  -6   7   4    3.35    0.23
   6  -7  -4    3.07    0.23
   6  -7  -4    3.82    0.22
   6  -7  -4    3.70    0.26
  -6   6   4    0.47    0.10
  -6   6   4    0.45    0.12
  -6   6   4    0.44    0.09
   6  -6  -4    0.24    0.08
   6  -6  -4    0.35    0.09
   6  -6  -4    0.26    0.11
  -6   5   4    2.55    0.19
  -6   5   4    2.98    0.16
  -6   5   4    2.99    0.15
  -6   5   4    2.75    0.16
   6  -5  -4    2.95    0.18
   6  -5  -4    2.73    0.17
   6  -5  -4    2.95    0.16
  -6   4   4    0.39    0.06
  -6   4   4    0.45    0.08
  -6   4   4    0.37    0.05
   6  -4  -4    0.62    0.10
   6  -4  -4    0.46    0.06
   6  -4  -4    0.46    0.08
  -6   3   4   58.89    1.94
  -6   3   4   57.54    1.94
  -6   3   4   57.89    1.95
   6  -3  -4   57.50    1.94
   6  -3  -4   57.57    1.94
   6  -3  -4   59.06    1.94
  -6   2   4    1.15    0.09
   6  -2  -4    1.21    0.07
   6  -2  -4    1.20    0.08
   6  -2  -4    1.19    0.08
   6  -2  -4    1.39    0.12
  -6   1   4    2.98    0.11
  -6   1   4    3.06    0.13
  -6   1   4    3.37    0.12
   6  -1  -4    3.51    0.13
   6   0  -4   58.80    1.96
   6   1  -4    3.65    0.13
   6   2  -4    1.20    0.07
  -6  -3   4   53.19    1.77
   6   3  -4   58.88    1.99
   6   3  -4   58.48    1.99
   6   3  -4   61.69    2.00
  -6  -4   4    0.46    0.07
  -6  -4   4    0.43    0.06
   6   4  -4    0.68    0.09
   6   4  -4    0.46    0.08
   6   4  -4    0.50    0.07
  -6  -5   4    2.90    0.17
  -6  -5   4    2.67    0.15
   6   5  -4    3.18    0.19
   6   5  -4    3.03    0.17
  -6  -6   4    0.40    0.10
  -6  -6   4    0.38    0.09
   6   6  -4    0.52    0.09
   6   6  -4    0.34    0.09
   6   6  -4    0.47    0.15
  -6  -7   4    3.57    0.22
  -6  -7   4    3.14    0.24
   6   7  -4    3.48    0.23
   6   7  -4    3.80    0.24
   6   7  -4    3.79    0.27
  -6  -8   4    0.65    0.15
  -6  -8   4    0.93    0.16
   6   8  -4    1.35    0.16
   6   8  -4    1.25    0.22
   6   8  -4    0.90    0.15
  -6  -9   4    1.03    0.19
  -6  -9   4    1.25    0.20
   6   9  -4    0.64    0.18
   6   9  -4    0.98    0.24
   6   9  -4    0.98    0.18
  -6 -10   4    0.29    0.21
   6  10  -4    0.34    0.27
   6  10  -4    0.64    0.21
  -6 -11   4    0.52    0.27
   6  11  -4    0.68    0.27
   6  11  -4    0.40    0.26
  -6 -12   4   -0.16    0.33
   6  12  -4   -0.09    0.36
   6  12  -4    0.17    0.30
  -6 -13   4    7.27    0.78
   6  13  -4    6.21    0.68
  -7  13   4   -0.18    0.42
  -7  13   4    0.01    0.28
   7 -13  -4    0.20    0.37
   7 -13  -4    0.10    0.33
  -7  12   4    0.25    0.33
   7 -12  -4    0.71    0.49
   7 -12  -4    0.27    0.27
   7 -12  -4    0.27    0.29
  -7  11   4    8.93    0.54
   7 -11  -4   10.48    0.54
   7 -11  -4   10.62    0.56
  -7  10   4    0.19    0.20
   7 -10  -4    0.09    0.28
   7 -10  -4    0.03    0.19
   7 -10  -4    0.10    0.23
  -7   9   4    1.20    0.25
  -7   9   4    1.30    0.18
   7  -9  -4    1.17    0.24
   7  -9  -4    1.06    0.18
  -7   8   4    0.10    0.13
  -7   8   4    0.15    0.14
  -7   8   4    0.23    0.18
   7  -8  -4    0.21    0.17
   7  -8  -4    0.15    0.13
   7  -8  -4   -0.06    0.11
  -7   7   4   79.70    2.72
  -7   7   4   77.97    2.66
  -7   7   4   80.12    2.67
   7  -7  -4   79.73    2.69
   7  -7  -4   78.89    2.68
   7  -7  -4   79.89    2.69
  -7   6   4   63.15    2.13
  -7   6   4   62.64    2.15
  -7   6   4   64.09    2.13
   7  -6  -4   62.11    2.16
   7  -6  -4   64.31    2.16
   7  -6  -4   65.20    2.15
  -7   5   4    2.44    0.14
  -7   5   4    2.54    0.15
  -7   5   4    2.01    0.18
   7  -5  -4    2.10    0.17
   7  -5  -4    2.22    0.16
   7  -5  -4    2.25    0.14
  -7   4   4   10.72    0.39
  -7   4   4   11.35    0.41
  -7   4   4   10.75    0.39
   7  -4  -4   10.66    0.40
   7  -4  -4   10.86    0.41
   7  -4  -4   11.68    0.41
  -7   3   4   24.91    0.85
  -7   3   4   24.99    0.85
   7  -3  -4   24.87    0.85
   7  -3  -4   25.30    0.85
   7  -3  -4   24.56    0.85
  -7   2   4    5.67    0.21
  -7   2   4    5.50    0.21
   7  -2  -4    5.68    0.20
   7  -2  -4    5.14    0.19
   7  -2  -4    5.39    0.23
  -7   1   4    0.21    0.04
   7  -1  -4    0.19    0.06
   7   0  -4   21.54    0.73
   7   2  -4    5.16    0.19
   7   2  -4    5.72    0.20
  -7  -3   4   24.25    0.81
   7   3  -4   24.93    0.89
   7   3  -4   26.60    0.89
   7   3  -4   26.80    0.88
  -7  -4   4   11.32    0.40
   7   4  -4   11.03    0.41
   7   4  -4   11.11    0.40
  -7  -5   4    2.22    0.16
  -7  -5   4    2.28    0.14
   7   5  -4    2.40    0.15
   7   5  -4    2.09    0.18
   7   5  -4    2.41    0.16
  -7  -6   4   61.71    2.10
  -7  -6   4   63.07    2.11
   7   6  -4   71.04    2.23
   7   6  -4   64.63    2.25
   7   6  -4   62.92    2.23
  -7  -7   4   78.57    2.64
  -7  -7   4   78.63    2.66
   7   7  -4   77.09    2.69
   7   7  -4   87.16    2.68
   7   7  -4   74.71    2.69
  -7  -8   4    0.09    0.15
  -7  -8   4    0.01    0.18
   7   8  -4    0.06    0.13
   7   8  -4    0.12    0.13
  -7  -9   4    0.82    0.19
  -7  -9   4    1.10    0.20
   7   9  -4    1.31    0.19
   7   9  -4    1.15    0.25
   7   9  -4    1.53    0.20
  -7 -10   4    0.39    0.22
   7  10  -4    0.49    0.35
   7  10  -4    0.27    0.21
  -7 -11   4   10.02    0.61
   7  11  -4   10.39    0.61
   7  11  -4   10.82    0.58
  -7 -12   4    0.02    0.35
   7  12  -4    0.37    0.64
   7  12  -4    0.05    0.30
  -7 -13   4    0.05    0.45
   7  13  -4   -0.12    0.58
  -8  12   4    1.31    0.36
  -8  12   4    0.66    0.25
   8 -12  -4    0.96    0.28
   8 -12  -4   -0.02    0.95
   8 -12  -4    0.64    0.32
  -8  11   4    0.72    0.21
  -8  11   4    1.03    0.28
   8 -11  -4    0.53    0.38
   8 -11  -4    0.79    0.26
   8 -11  -4    0.67    0.23
  -8  10   4    4.32    0.33
  -8  10   4    4.49    0.39
   8 -10  -4    4.42    0.52
   8 -10  -4    4.57    0.35
   8 -10  -4    4.63    0.38
  -8   9   4    2.63    0.29
  -8   9   4    2.54    0.30
  -8   9   4    2.50    0.41
   8  -9  -4    2.41    0.31
   8  -9  -4    2.89    0.27
   8  -9  -4    2.57    0.27
  -8   8   4   18.34    0.65
  -8   8   4   16.08    0.71
  -8   8   4   18.33    0.66
   8  -8  -4   18.49    0.72
   8  -8  -4   17.91    0.69
   8  -8  -4   18.30    0.68
  -8   7   4    0.26    0.11
  -8   7   4    0.13    0.11
  -8   7   4    0.12    0.16
   8  -7  -4    0.47    0.12
   8  -7  -4    0.38    0.10
   8  -7  -4    0.42    0.14
  -8   6   4    0.09    0.12
  -8   6   4    0.05    0.09
  -8   6   4   -0.10    0.08
   8  -6  -4    0.00    0.08
   8  -6  -4    0.01    0.11
   8  -6  -4   -0.01    0.09
  -8   5   4    4.89    0.22
  -8   5   4    4.92    0.26
  -8   5   4    5.41    0.22
   8  -5  -4    4.92    0.22
   8  -5  -4    5.04    0.25
   8  -5  -4    4.94    0.23
  -8   4   4    0.24    0.08
  -8   4   4    0.39    0.06
   8  -4  -4    0.40    0.06
   8  -4  -4    0.31    0.08
   8  -4  -4    0.51    0.08
  -8   3   4    1.28    0.12
  -8   3   4    1.15    0.09
   8  -3  -4    1.49    0.11
   8  -3  -4    1.35    0.11
   8  -3  -4    1.18    0.09
  -8   2   4   24.88    0.84
   8  -2  -4   21.55    0.73
   8  -1  -4    0.89    0.10
   8   0  -4    4.30    0.17
   8   3  -4    1.32    0.08
   8   3  -4    1.32    0.10
  -8  -4   4    0.34    0.05
   8   4  -4    0.40    0.06
   8   4  -4    0.43    0.08
   8   4  -4    0.40    0.07
  -8  -5   4    4.61    0.23
  -8  -5   4    4.74    0.20
   8   5  -4    4.98    0.23
   8   5  -4    5.23    0.23
   8   5  -4    5.07    0.26
  -8  -6   4    0.01    0.10
  -8  -6   4   -0.01    0.09
   8   6  -4   -0.01    0.13
   8   6  -4    0.06    0.09
   8   6  -4    0.07    0.10
  -8  -7   4    0.34    0.12
  -8  -7   4    0.13    0.13
   8   7  -4    0.19    0.11
   8   7  -4    0.29    0.11
   8   7  -4    0.28    0.16
  -8  -8   4   18.58    0.69
  -8  -8   4   16.97    0.66
   8   8  -4   18.03    0.72
   8   8  -4   19.98    0.71
  -8  -9   4    2.71    0.32
   8   9  -4    2.79    0.30
   8   9  -4    3.21    0.32
   8   9  -4    2.91    0.31
  -8 -10   4    4.03    0.42
   8  10  -4    4.37    0.41
   8  10  -4    5.24    0.40
  -8 -11   4    0.84    0.30
   8  11  -4    0.88    0.27
   8  11  -4    0.54    0.29
  -8 -12   4    0.43    0.38
   8  12  -4    1.05    0.40
   8  12  -4    0.63    0.33
  -9  12   4   14.91    0.66
  -9  12   4   14.10    0.79
   9 -12  -4   13.34    1.04
   9 -12  -4   15.14    0.75
   9 -12  -4   13.13    0.70
  -9  11   4    1.81    0.31
  -9  11   4    1.47    0.22
   9 -11  -4    1.66    0.29
   9 -11  -4    1.23    0.41
   9 -11  -4    1.24    0.24
  -9  10   4    4.99    0.40
  -9  10   4    3.54    0.31
   9 -10  -4    4.73    0.36
   9 -10  -4    3.96    0.54
   9 -10  -4    4.32    0.39
  -9   9   4    0.67    0.15
  -9   9   4    0.50    0.18
   9  -9  -4    0.69    0.18
   9  -9  -4    0.60    0.19
   9  -9  -4    0.30    0.24
  -9   8   4    4.97    0.40
  -9   8   4    5.08    0.30
  -9   8   4    4.65    0.27
   9  -8  -4    5.32    0.37
   9  -8  -4    5.49    0.30
   9  -8  -4    5.13    0.32
  -9   7   4    0.00    0.16
  -9   7   4    0.20    0.11
  -9   7   4    0.12    0.11
   9  -7  -4    0.11    0.11
   9  -7  -4    0.11    0.14
   9  -7  -4    0.13    0.12
  -9   6   4    8.35    0.34
  -9   6   4    8.60    0.39
  -9   6   4    8.79    0.34
   9  -6  -4    8.17    0.35
   9  -6  -4    8.22    0.33
   9  -6  -4    8.37    0.37
  -9   5   4    0.50    0.08
  -9   5   4    0.44    0.12
  -9   5   4    0.61    0.08
   9  -5  -4    0.48    0.11
   9  -5  -4    0.47    0.08
   9  -5  -4    0.56    0.10
  -9   4   4   29.43    1.00
  -9   4   4   28.45    0.98
   9  -4  -4   28.30    0.99
   9  -4  -4   29.83    0.99
   9  -4  -4   28.23    0.98
  -9   3   4    1.43    0.09
  -9   3   4    1.35    0.09
  -9   3   4    1.41    0.13
   9  -3  -4    1.41    0.11
   9  -3  -4    1.32    0.11
   9  -3  -4    1.33    0.09
  -9   2   4    5.64    0.21
   9  -1  -4   39.78    1.34
   9   4  -4   30.73    1.05
   9   4  -4   30.73    1.04
  -9  -5   4    0.57    0.07
   9   5  -4    0.59    0.09
   9   5  -4    0.36    0.11
   9   5  -4    0.52    0.08
  -9  -6   4    7.35    0.31
  -9  -6   4    8.07    0.34
   9   6  -4    7.65    0.34
   9   6  -4    8.03    0.33
   9   6  -4    8.05    0.37
  -9  -7   4    0.02    0.14
  -9  -7   4    0.04    0.13
   9   7  -4   -0.05    0.11
   9   7  -4   -0.02    0.12
   9   7  -4    0.05    0.17
  -9  -8   4    5.05    0.34
  -9  -8   4    5.20    0.31
   9   8  -4    5.63    0.48
   9   8  -4    5.03    0.32
   9   8  -4    4.91    0.31
  -9  -9   4    0.61    0.20
   9   9  -4    0.28    0.17
   9   9  -4    0.56    0.28
   9   9  -4    0.68    0.19
  -9 -10   4    4.05    0.44
   9  10  -4    4.30    0.41
   9  10  -4    4.43    0.40
  -9 -11   4    1.32    0.32
   9  11  -4    1.17    0.31
  -9 -12   4    0.06    0.40
   9  12  -4   14.99    0.85
   9  12  -4   15.52    0.79
 -10  12   4   -0.01    0.39
 -10  12   4    0.98    0.25
  10 -12  -4    0.50    0.30
  10 -12  -4    0.40    0.34
  10 -12  -4    0.29    0.86
 -10  11   4    0.34    0.30
 -10  11   4    0.38    0.20
  10 -11  -4    0.68    0.24
  10 -11  -4    0.51    0.43
  10 -11  -4    0.48    0.28
 -10  10   4    0.41    0.17
 -10  10   4    0.41    0.24
  10 -10  -4    0.57    0.23
  10 -10  -4    0.34    0.19
  10 -10  -4    0.16    0.33
 -10   9   4    1.10    0.20
 -10   9   4    1.12    0.16
  10  -9  -4    1.25    0.17
  10  -9  -4    0.91    0.27
  10  -9  -4    1.07    0.20
 -10   8   4    0.01    0.14
 -10   8   4   -0.02    0.12
 -10   8   4    0.05    0.26
  10  -8  -4    0.10    0.19
  10  -8  -4    0.10    0.13
  10  -8  -4   -0.24    0.14
 -10   7   4    0.24    0.11
 -10   7   4    0.00    0.17
 -10   7   4    0.10    0.12
  10  -7  -4    0.05    0.13
  10  -7  -4    0.01    0.16
  10  -7  -4    0.04    0.10
 -10   6   4    4.28    0.29
 -10   6   4    4.32    0.21
 -10   6   4    4.39    0.22
  10  -6  -4    4.67    0.28
  10  -6  -4    4.13    0.22
  10  -6  -4    4.20    0.25
 -10   5   4    6.14    0.30
 -10   5   4    6.74    0.26
  10  -5  -4    6.95    0.31
  10  -5  -4    7.03    0.30
  10  -5  -4    6.72    0.28
 -10   4   4    5.94    0.28
 -10   4   4    6.44    0.25
 -10   4   4    6.31    0.24
  10  -4  -4    5.95    0.26
  10  -4  -4    6.08    0.24
  10  -4  -4    5.91    0.26
 -10   3   4    0.23    0.06
  10  -3  -4    0.22    0.05
  10  -3  -4    0.26    0.07
  10   0  -4   -0.03    0.05
  10   4  -4    6.84    0.29
  10   5  -4    7.16    0.27
  10   5  -4    6.23    0.28
  10   5  -4    6.39    0.31
 -10  -6   4    4.31    0.21
  10   6  -4    4.28    0.28
  10   6  -4    3.98    0.24
 -10  -7   4    0.21    0.14
 -10  -7   4    0.13    0.12
  10   7  -4   -0.01    0.11
  10   7  -4   -0.01    0.13
  10   7  -4    0.08    0.18
 -10  -8   4   -0.02    0.16
  10   8  -4    0.02    0.14
  10   8  -4    0.16    0.15
  10   8  -4   -0.06    0.23
 -10  -9   4    1.08    0.22
  10   9  -4    1.34    0.20
  10   9  -4    1.07    0.19
  10   9  -4    1.24    0.29
 -10 -10   4    0.43    0.26
  10  10  -4    0.53    0.23
  10  10  -4    0.31    0.22
 -10 -11   4    0.01    0.33
  10  11  -4    0.25    0.30
 -10 -12   4    0.58    0.42
  10  12  -4    1.07    0.56
 -11  12   4    0.67    0.24
 -11  12   4    0.28    0.41
  11 -12  -4    0.48    0.32
  11 -12  -4    0.52    0.37
 -11  11   4    2.91    0.34
 -11  11   4    3.08    0.35
  11 -11  -4    3.74    0.49
  11 -11  -4    3.25    0.42
  11 -11  -4    2.80    0.49
 -11  10   4    0.00    0.17
 -11  10   4    0.10    0.25
  11 -10  -4   -0.05    0.24
  11 -10  -4    0.13    0.19
  11 -10  -4    0.01    0.34
 -11   9   4    9.55    0.47
 -11   9   4    9.55    0.42
  11  -9  -4   10.16    0.49
  11  -9  -4    9.72    0.46
  11  -9  -4   10.28    0.58
 -11   8   4    4.46    0.29
 -11   8   4    3.45    0.28
  11  -8  -4    3.31    0.35
  11  -8  -4    3.34    0.25
  11  -8  -4    3.78    0.37
 -11   7   4    4.75    0.37
 -11   7   4    4.50    0.26
 -11   7   4    5.01    0.25
  11  -7  -4    5.19    0.27
  11  -7  -4    4.48    0.30
  11  -7  -4    5.93    0.34
 -11   6   4   29.23    0.98
 -11   6   4   27.28    1.10
  11  -6  -4   29.87    1.01
  11  -6  -4   29.90    1.04
  11  -6  -4   27.83    1.03
 -11   5   4   11.56    0.43
 -11   5   4   11.50    0.44
 -11   5   4   12.55    0.48
  11  -5  -4   12.27    0.48
  11  -5  -4   12.13    0.45
  11  -5  -4   12.60    0.47
 -11   4   4    0.89    0.11
  11  -4  -4    0.99    0.14
  11  -4  -4    0.76    0.11
  11  -4  -4    0.65    0.07
 -11   3   4    0.03    0.05
  11  -2  -4   39.17    1.33
  11  -1  -4    6.61    0.26
  11   0  -4   42.82    1.44
  11   5  -4   12.64    0.49
  11   5  -4   12.95    0.45
  11   5  -4   12.14    0.47
  11   6  -4   31.65    1.03
  11   6  -4   28.34    1.06
  11   6  -4   29.61    1.05
 -11  -7   4    4.69    0.26
  11   7  -4    4.39    0.37
  11   7  -4    5.51    0.27
  11   7  -4    5.09    0.29
 -11  -8   4    0.41    0.18
  11   8  -4    4.00    0.29
  11   8  -4    3.69    0.31
  11   8  -4    3.93    0.44
 -11  -9   4    9.16    0.51
  11   9  -4    9.96    0.48
  11   9  -4   10.29    0.49
  11   9  -4    9.56    0.61
 -11 -10   4   -0.03    0.27
  11  10  -4    0.11    0.23
  11  10  -4    0.12    0.23
 -11 -11   4   -0.09    0.34
  11  11  -4    2.81    0.34
 -11 -12   4   -0.39    0.44
  11  12  -4    0.51    0.36
 -12  11   4    0.71    0.21
 -12  11   4    0.33    0.34
  12 -11  -4    0.71    0.48
  12 -11  -4    0.53    0.25
  12 -11  -4    0.22    0.30
 -12  10   4   -0.03    0.16
 -12  10   4   -0.22    0.26
  12 -10  -4    0.18    0.24
  12 -10  -4   -0.03    0.20
  12 -10  -4    0.16    0.37
 -12   9   4    0.12    0.14
 -12   9   4    0.19    0.20
  12  -9  -4   -0.14    0.16
  12  -9  -4    0.07    0.20
  12  -9  -4    0.05    0.28
 -12   8   4    1.56    0.21
 -12   8   4    1.27    0.18
  12  -8  -4    1.24    0.23
  12  -8  -4    1.22    0.16
  12  -8  -4    1.53    0.20
 -12   7   4    5.35    0.27
 -12   7   4    5.73    0.29
  12  -7  -4    5.54    0.29
  12  -7  -4    5.99    0.37
  12  -7  -4    5.76    0.33
 -12   6   4    2.15    0.29
 -12   6   4    2.23    0.17
  12  -6  -4    2.02    0.18
  12  -6  -4    2.05    0.22
  12  -6  -4    2.04    0.24
 -12   5   4    0.02    0.07
  12  -5  -4    0.15    0.11
  12  -5  -4    0.06    0.12
  12  -5  -4   -0.05    0.07
 -12   4   4   18.34    0.64
  12  -4  -4   17.55    0.61
 -12   3   4    3.09    0.15
  12  -2  -4    4.05    0.21
  12  -1  -4   12.60    0.46
  12   0  -4   13.80    0.49
  12   5  -4   -0.06    0.12
  12   6  -4    2.17    0.17
  12   6  -4    1.98    0.20
  12   7  -4    5.65    0.32
  12   7  -4    5.86    0.29
  12   7  -4    5.15    0.40
 -12  -8   4    0.85    0.20
  12   8  -4    1.50    0.32
  12   8  -4    1.24    0.19
  12   8  -4    0.76    0.15
 -12  -9   4    0.03    0.36
  12   9  -4    0.20    0.18
  12   9  -4    0.10    0.32
  12   9  -4    0.07    0.18
 -12 -10   4   -0.11    0.28
  12  10  -4    0.08    0.24
  12  10  -4    0.26    0.24
 -12 -11   4   -0.10    0.36
  12  11  -4    0.43    0.30
  12  11  -4    0.20    0.31
  13 -11  -4    8.94    0.77
  13 -10  -4   28.83    1.09
  13 -10  -4   27.13    1.04
  13 -10  -4   27.57    1.19
 -13   9   4    0.96    0.16
 -13   9   4    0.98    0.22
  13  -9  -4    1.04    0.31
  13  -9  -4    0.64    0.22
  13  -9  -4    0.90    0.18
 -13   8   4   26.52    0.95
 -13   8   4   26.86    0.94
  13  -8  -4   25.51    0.95
  13  -8  -4   27.00    0.98
  13  -8  -4   26.58    1.01
 -13   7   4    1.44    0.21
  13  -7  -4    1.48    0.15
  13  -7  -4    1.67    0.21
  13  -7  -4    2.01    0.26
 -13   6   4   39.15    1.33
  13  -6  -4   38.92    1.32
  13  -6  -4   36.27    1.32
  13  -6  -4   37.94    1.29
 -13   5   4    1.55    0.15
  13  -5  -4    1.16    0.14
  13  -5  -4    1.27    0.14
  13  -5  -4    1.09    0.14
 -13   4   4    0.13    0.07
  13  -3  -4    1.00    0.13
  13  -2  -4   25.85    0.90
  13  -1  -4    1.07    0.14
  13   6  -4   37.55    1.32
  13   7  -4    1.59    0.17
  13   7  -4    1.39    0.14
  13   7  -4    1.70    0.25
  13   8  -4   25.63    0.94
  13   8  -4   26.63    1.24
  13   8  -4   26.62    0.97
  13   9  -4    0.62    0.22
  13   9  -4    0.82    0.20
  13   9  -4    0.98    0.37
  13  10  -4   27.38    1.04
  13  10  -4   27.25    1.06
 -13 -11   4    0.30    0.39
  13  11  -4   10.95    0.67
 -14  11   4    0.05    0.21
 -14  11   4   -0.13    0.38
  14 -11  -4    0.25    0.27
  14 -11  -4    0.26    0.35
 -14  10   4    0.10    0.29
 -14  10   4    0.67    0.19
  14 -10  -4    0.59    0.42
  14 -10  -4    0.62    0.29
  14 -10  -4    0.22    0.22
 -14   9   4    0.15    0.22
 -14   9   4    0.41    0.16
[truncated: 7,690,193 more chars]
